# Supplementary material for: Comparative Analysis the Complete Chloroplast Genomes of Nine Musa Species: Genomic Features, Comparative Analysis, and Phylogenetic Implications
Source: Front Plant Sci. 2022 Feb 10;13:832884. doi: 10.3389/fpls.2022.832884 (PMC8866658; doi:10.3389/fpls.2022.832884)
Supplement: Supplementary Table 1 — Intron details. [file Table_1.XLSX]

## Sheet: Sheet1
KA/Ks value
Ka\Ks	Musa ingens	Musa jackeyi	Musa laterita	Musa lolodensis	Musa mannii	Musa nagensium	Musa rubinea	Musa troglodytarum	Musa yunnanensis
accD	0.402705	0.298467	0.217616	0.493878	0.281557	0.238843	0.242944	0.291521	0.267898
atpA	0.11869	0.106735	0.125509	0.107087	0.125509	0.176094	0.174405	0.106735	0.135559
atpB	0.0679649	0.0514022	0.0317708	0.0514022	0.0319313	0.0347347	0.0702892	0.0514022	0.03595
atpE	0.129638	0.129638	0.0926618	0.129638	0.0926618	0.187879	0.239515	0.129638	0.0926618
atpF	0.168449	0.289452	0.0338618	0.169274	0.0338618	0.66693	0.0338618	0.289452	0.384879
atpH	0	0	0	0	0	0	0	0	0
atpI	0.0128485	0.0128485	0	0.0128485	0.0381932	0	0.0895872	0.0128485	0
ccsA	0.345618	0.331719	0.300395	0.331719	0.479112	0.490925	0.381668	0.331719	0.380247
cemA	0.058202	0.0588454	0.167288	0.0588454	0.0650627	0.240762	0.101976	0.0483732	0.167325
clpP
infA	0	0	0	0	0	0	0	0	0
matK	0.554976	0.472763	0.60503	0.437801	0.492919	0.611028	0.620362	0.507558	0.463788
ndhA	0.305755	0.146269	0.108196	0.146269	0.0858734	0.18175	0.112881	0.146269	0.0990132
ndhB	0	0	0	0	0	0	0	0	0
ndhC	0.188493	0.365043	0.268952	0.365043	0.268952	0.268952	0.283313	0.365043	0.268952
ndhD	0.204155	0.163851	0.177435	0.163851	0.20238	0.1553	0.221915	0.163851	0.208309
ndhE	0.0357538	0.035918	0.0327549	0.0465179	0.0327549	0.0259386	0.0327549	0.035918	0.0299045
ndhF	0.286679	0.23676	0.206133	0.25034	0.280979	0.206594	0.205	0.23676	0.227075
ndhG	0.150429	0.0975994	0.0790348	0.0975994	0.0790348	0.0549695	0.0790348	0.0975994	0.0790348
ndhH	0	0	0	0	0	0	0	0	0
ndhI	0.11297	0.110143	0.191584	0.134202	0.222824	0.102431	0.228451	0.110143	0.12716
ndhJ	0.0701166	0.0701166	0.0602005	0.0701166	0.0602005	0.0602005	0.0396644	0.0701166	0.0602005
ndhK	0.0140596	0.0111554	0.0462534	0.0111554	0.0263078	0.046421	0.103923	0.0111554	0.103336
petA	0.472315	0.212195	0.223348	0.380819	0.244919	0.304607	0.187663	0.212195	0.327563
petB	0	0	0	0	0	0	0	0	0
petD	0	0	0	0	0	0	0	0	0
petG	0	0	0	0	0	0	0	0	0
petL	0	0	0	0	0	0	0	0	0
petN	0	0	0	0	0	0	0	0	0
psaA	0.0914538	0.0304679	0.0410481	0.0333279	0.0501341	0.0312887	0.0344093	0.0304679	0.0502365
psaB	0.0047887	0.00478224	0.0338915	0.00478224	0	0.00836774	0.00836544	0.00478224	0.0697601
psaC	0	0	0	0	0	0	0	0	0
psaI	0	0	0	0	0	0	0	0	0
psaJ	0	0	0	0	0	0	0	0	0
psbA	0.0353375	0.0353375	0.135675	0.0353375	0.135675	0.0529859	0.106595	0.0353375	0.171714
psbB	0.044661	0.0345714	0.0117453	0.0434666	0.0131134	0.0143988	0.0161517	0.0345714	0.0125393
psbC	0.13597	0.0956079	0.0642414	0.0956079	0.0642414	0.0546886	0.0531944	0.0956079	0.0642414
psbD	0.0729089	0.0610334	0.144695	0.0610334	0.144695	0.310893	0.188971	0.0610334	0.144695
psbE	0	0	0	0	0	0	0	0	0
psbF	0	0	0	0	0	0	0	0	0
psbH	0.373713	0.0812196	0.0260109	0.0812196	0.0260109	0.0260109	0.0260109	0.0812196	0.0260109
psbI	0	0	0	0	0	0	0	0	0
psbJ	0	0	0	0	0	0	0	0	0
psbK	0.132513	0	0.0186242	0	0.0186242	0.0383201	0.0383201	0	0.0186242
psbL	0	0	0	0	0	0	0	0	0
psbM	0	0	0	0	0	0	0	0	0
psbN	0	0	0	0	0	0	0	0	0
psbT	0	0	0	0	0	0	0	0	0
psbZ	0	0	0	0	0	0	0	0	0
rbcL	0.213118	0.10271	0.159552	0.184781	0.116427	0.169714	0.161204	0.10271	0.0686335
rpl14	0.0650824	0.0650824	0	0.0650824	0	0	0.260329	0.0650824	0
rpl16	0.0537799	0.183562	0.110637	0.183562	0.110637	0.110637	0.0543574	0.183562	0.110637
rpl2	0	0	0	0	0	0	0	0	0
rpl20	0.353901	0.343185	0.172141	0.146127	0.123176	0.15821	0.15821	0.170478	0.15821
rpl22	0.817105	0.125545	0.15045	0.125545	0.140714	0.156624	0.140389	0.125545	0.187028
rpl23	0	0.0304782	0	0	0	0.0609565	0	0.0304782	0
rpl32	0	0	0	0	0	0	0	0	0
rpl33	0.029301	0.350306	0.114048	0.171519	0.114048	0.207853	0.114048	0.171519	0.114048
rpl36	0	0	0.0414434	0	0.020641	0	0.103528	0	0.0414434
rpoA	0.555403	0.340021	0.36059	0.411954	0.394722	0.511295	0.466842	0.340021	0.315621
rpoB	0.238602	0.11003	0.0701398	0.109621	0.105836	0.118558	0.100253	0.110236	0.0710288
rpoC1	0.107795	0.0930238	0.164379	0.0930238	0.113862	0.150947	0.140338	0.0930238	0.141671
rpoC2	0.231497	0.176112	0.251906	0.176112	0.278773	0.167419	0.178894	0.176112	0.225247
rps11	0.0723505	0.0355047	0.0299742	0.0355047	0.0246185	0.0536718	0.0318423	0.0355047	0.0387578
rps12	0.248422	0.248422	0.14361	0.248422	0.14361	0.281429	0.281429	0.248422	0.14361
rps14	0.0342806	0	0	0	0.0342806	0	0	0	0
rps15	0	0	0	0	0	0	0	0	0
rps16	0.142056	0.0851018	0.10313	0.0851018	0.10313	0.212242	0.212242	0.0851018	0.10313
rps18	0	0	0	0	0	0	0	0	0
rps19	0	0	0	0	0	0	0	0	0
rps2	0.102689	0.103543	0.0908253	0.0541628	0.0908253	0.109916	0.0908253	0.103543	0.0680974
rps3	0.177132	0.162973	0.281894	0.162973	0.177281	0.195313	0.198028	0.162973	0.227736
rps4	0.242071	0.181152	0.0947452	0.123052	0.135427	0.171118	0.11327	0.181152	0.135427
rps7	0	0	0	0	0	0	0	0	0
rps8	0.471468	0.18099	0.084882	0.18099	0.084882	0.117222	0.0836585	0.18099	0.0650461
ycf1	1.90436	1.15811	1.77904	1.41537	0.903295	1.34629	2.29305	1.27744	2.22843
ycf2	2.65532	5.22238	4.16373	4.85414	4.71542	3.41625	4.2649	5.22238	3.69139
ycf3	0.318359	0.224314	0.183956	0.224314	0.183956	0.37405	0.23379	0.224314	0.183956
ycf4	0.351894	0.282894	0.307479	0.282894	0.264982	0.0841524	0.156819	0.282894	0.155668
