# Supplementary material for: Comparative Analysis the Complete Chloroplast Genomes of Nine Musa Species: Genomic Features, Comparative Analysis, and Phylogenetic Implications
Source: Front Plant Sci. 2022 Feb 10;13:832884. doi: 10.3389/fpls.2022.832884 (PMC8866658; doi:10.3389/fpls.2022.832884)
Supplement: Supplementary Table 2 — Codon usage details all nine Musa species. [file Data_Sheet_1.xls]

## Sheet: Total
RNA Editing		M.inge	M.jack	M.late	M.lolo	M.mann	M.nage	M.rubi	M.trog	M.yunn
Number	Total	76	75	76	74	76	77	76	75	77
	ndhB	11	11	11	11	11	11	11	11	11
	ndhD	7	5	7	5	7	7	7	5	7
	ndhF	6	7	6	7	6	6	6	7	6
	rpoB	6	6	6	5	6	6	6	6	6
Percentage	ndhB	0.144	0.146	0.144	0.148	0.144	0.143	0.144	0.146	0.142857
	ndhD	0.092	0.066	0.092	0.067	0.092	0.0909091	0.092	0.066	0.0909091
	ndhF	0.078	0.093	0.078	0.094	0.078	0.0779221	0.078	0.093	0.0779221
	rpoB	0.078	0.08	0.078	0.067	0.078	0.0779221	0.078	0.08	0.0779221
TCA(S) => TTA(L)		25	25	25	25	25	25	25	24	25

## Sheet: M inge
Musa nagensium	Nt Pos	AA Pos	Align Col	Effect	Score
accD	352	118	125	CTT (L) => TTT (F)	1
accD	914	305	320	TCG (S) => TTG (L)	0.8
accD	1277	426	453	TCA (S) => TTA (L)	1
atpA	914	305	305	TCA (S) => TTA (L)	1
atpA	1148	383	383	TCA (S) => TTA (L)	1
atpB	403	135	135	CCT (P) => TCT (S)	0.86
atpB	1184	395	395	TCA (S) => TTA (L)	1
atpF	92	31	31	CCA (P) => CTA (L)	0.86
atpI	629	210	213	TCA (S) => TTA (L)	1
ccsA	644	215	226	ACT (T) => ATT (I)	0.86
clpP	82	28	28	CAT (H) => TAT (Y)	1
matK	484	162	165	CAT (H) => TAT (Y)	1
matK	922	308	312	CAC (H) => TAC (Y)	1
matK	1270	424	428	CAT (H) => TAT (Y)	1
ndhA	50	17	17	TCG (S) => TTG (L)	1
ndhA	476	159	159	TCA (S) => TTA (L)	1
ndhA	566	189	189	TCA (S) => TTA (L)	1
ndhA	797	266	266	GCT (A) => GTT (V)	0.8
ndhA	1073	358	358	TCC (S) => TTC (F)	1
ndhB	149	50	50	TCA (S) => TTA (L)	1
ndhB	467	156	156	CCA (P) => CTA (L)	1
ndhB	586	196	196	CAT (H) => TAT (Y)	1
ndhB	611	204	204	TCA (S) => TTA (L)	0.8
ndhB	704	235	235	TCC (S) => TTC (F)	1
ndhB	737	246	246	CCA (P) => CTA (L)	1
ndhB	830	277	277	TCA (S) => TTA (L)	1
ndhB	836	279	279	TCA (S) => TTA (L)	1
ndhB	1193	398	398	TCA (S) => TTA (L)	1
ndhB	1255	419	419	CAT (H) => TAT (Y)	1
ndhB	1481	494	494	CCA (P) => CTA (L)	1
ndhD	5	2	2	ACG (T) => ATG (M)	1
ndhD	50	17	17	TCC (S) => TTC (F)	0.8
ndhD	188	63	63	ACC (T) => ATC (I)	1
ndhD	571	191	191	CCT (P) => TCT (S)	1
ndhD	677	226	226	TCG (S) => TTG (L)	1
ndhD	881	294	294	TCA (S) => TTA (L)	1
ndhD	950	317	317	ACA (T) => ATA (I)	1
ndhF	62	21	21	TCA (S) => TTA (L)	1
ndhF	290	97	97	TCA (S) => TTA (L)	1
ndhF	1739	580	593	ACA (T) => ATA (I)	1
ndhF	1826	609	622	TCC (S) => TTC (F)	1
ndhF	2174	725	738	GCA (A) => GTA (V)	1
ndhF	2183	728	741	TCT (S) => TTT (F)	1
ndhG	155	52	52	CCA (P) => CTA (L)	1
ndhG	314	105	105	ACA (T) => ATA (I)	0.8
petB	418	140	140	CGG (R) => TGG (W)	1
petB	611	204	204	CCA (P) => CTA (L)	1
psbB	152	51	51	GCT (A) => GTT (V)	1
psbF	77	26	26	TCT (S) => TTT (F)	1
rpl2	14	5	5	ACG (T) => ATG (M)	1
rpl20	26	9	9	ACA (T) => ATA (I)	0.86
rpl20	71	24	24	TCT (S) => TTT (F)	0.86
rpl20	131	44	44	GCT (A) => GTT (V)	0.86
rpl20	290	97	97	CCT (P) => CTT (L)	1
rpl20	308	103	103	TCA (S) => TTA (L)	0.86
rpoA	329	110	110	GCC (A) => GTC (V)	0.86
rpoA	368	123	123	TCA (S) => TTA (L)	1
rpoA	830	277	279	TCA (S) => TTA (L)	1
rpoB	476	159	160	TCG (S) => TTG (L)	0.86
rpoB	554	185	186	TCA (S) => TTA (L)	1
rpoB	569	190	191	TCG (S) => TTG (L)	1
rpoB	626	209	210	CCG (P) => CTG (L)	0.86
rpoB	2012	671	688	TCT (S) => TTT (F)	1
rpoB	2438	813	831	TCA (S) => TTA (L)	0.86
rpoC1	182	61	61	TCT (S) => TTT (F)	1
rpoC1	617	206	213	TCA (S) => TTA (L)	1
rpoC2	2281	761	948	CGG (R) => TGG (W)	1
rpoC2	3704	1235	1450	TCA (S) => TTA (L)	0.86
rps2	248	83	83	TCA (S) => TTA (L)	1
rps8	182	61	61	TCA (S) => TTA (L)	0.86
rps8	217	73	75	CAC (H) => TAC (Y)	1
rps14	80	27	27	TCA (S) => TTA (L)	1
rps14	149	50	53	CCA (P) => CTA (L)	1
ycf3	44	15	15	TCT (S) => TTT (F)	1
ycf3	185	62	62	ACG (T) => ATG (M)	1
ycf3	191	64	64	CCA (P) => CTA (L)	1

## Sheet: M jack
Musa jacke	Nt Pos	AA Pos	Align Col	Effect	Score
accD	352	118	125	CTT (L) => TTT (F)	1
accD	1202	401	416	TCG (S) => TTG (L)	0.8
accD	1565	522	549	TCA (S) => TTA (L)	1
atpA	914	305	305	TCA (S) => TTA (L)	1
atpB	403	135	135	CCT (P) => TCT (S)	0.86
atpB	1184	395	395	TCA (S) => TTA (L)	1
atpF	92	31	31	CCA (P) => CTA (L)	0.86
atpI	629	210	213	TCA (S) => TTA (L)	1
ccsA	644	215	226	ACT (T) => ATT (I)	0.86
clpP	82	28	28	CAT (H) => TAT (Y)	1
clpP	559	187	187	CAT (H) => TAT (Y)	1
matK	475	159	165	CAT (H) => TAT (Y)	1
matK	913	305	312	CAC (H) => TAC (Y)	1
matK	1261	421	428	CAT (H) => TAT (Y)	1
ndhA	50	17	17	TCG (S) => TTG (L)	1
ndhA	476	159	159	TCA (S) => TTA (L)	1
ndhA	566	189	189	TCA (S) => TTA (L)	1
ndhA	797	266	266	GCT (A) => GTT (V)	0.8
ndhA	1073	358	358	TCC (S) => TTC (F)	1
ndhB	149	50	50	TCA (S) => TTA (L)	1
ndhB	467	156	156	CCA (P) => CTA (L)	1
ndhB	586	196	196	CAT (H) => TAT (Y)	1
ndhB	611	204	204	TCA (S) => TTA (L)	0.8
ndhB	704	235	235	TCC (S) => TTC (F)	1
ndhB	737	246	246	CCA (P) => CTA (L)	1
ndhB	830	277	277	TCA (S) => TTA (L)	1
ndhB	836	279	279	TCA (S) => TTA (L)	1
ndhB	1193	398	398	TCA (S) => TTA (L)	1
ndhB	1255	419	419	CAT (H) => TAT (Y)	1
ndhB	1481	494	494	CCA (P) => CTA (L)	1
ndhD	5	2	2	ACG (T) => ATG (M)	1
ndhD	571	191	191	CCT (P) => TCT (S)	1
ndhD	677	226	226	TCA (S) => TTA (L)	1
ndhD	881	294	294	TCA (S) => TTA (L)	1
ndhD	950	317	317	ACA (T) => ATA (I)	1
ndhF	59	20	20	ACG (T) => ATG (M)	0.8
ndhF	62	21	21	TCA (S) => TTA (L)	1
ndhF	290	97	97	TCA (S) => TTA (L)	1
ndhF	596	199	199	ACA (T) => ATA (I)	1
ndhF	1739	580	593	ACA (T) => ATA (I)	1
ndhF	1826	609	622	TCC (S) => TTC (F)	1
ndhF	2174	725	738	GCA (A) => GTA (V)	1
ndhG	155	52	52	CCA (P) => CTA (L)	1
ndhG	314	105	105	ACA (T) => ATA (I)	0.8
petB	418	140	140	CGG (R) => TGG (W)	1
petB	611	204	204	CCA (P) => CTA (L)	1
psbB	152	51	51	GCT (A) => GTT (V)	1
psbF	77	26	26	TCT (S) => TTT (F)	1
rpl2	14	5	5	ACG (T) => ATG (M)	1
rpl20	26	9	9	ACA (T) => ATA (I)	0.86
rpl21	71	24	24	TCT (S) => TTT (F)	0.86
rpl22	131	44	44	GCT (A) => GTT (V)	0.86
rpl23	290	97	97	CCT (P) => CTT (L)	1
rpl24	308	103	103	TCA (S) => TTA (L)	0.86
rpoA	368	123	123	TCA (S) => TTA (L)	1
rpoA	830	277	279	TCA (S) => TTA (L)	1
rpoA	1009	337	339	CTT (L) => TTT (F)	0.8
rpoB	476	159	160	TCG (S) => TTG (L)	0.86
rpoB	554	185	186	TCA (S) => TTA (L)	1
rpoB	569	190	191	TCG (S) => TTG (L)	1
rpoB	626	209	210	CCA (P) => CTA (L)	0.86
rpoB	2006	669	686	TCT (S) => TTT (F)	1
rpoB	2432	811	829	TCA (S) => TTA (L)	0.86
rpoC1	182	61	61	TCT (S) => TTT (F)	1
rpoC1	617	206	213	TCA (S) => TTA (L)	1
rpoC2	1831	611	634	CAT (H) => TAT (Y)	0.86
rpoC2	2281	761	948	CGG (R) => TGG (W)	1
rpoC2	3704	1235	1450	TCA (S) => TTA (L)	0.86
rps2	248	83	83	TCA (S) => TTA (L)	1
rps8	182	61	61	TCA (S) => TTA (L)	0.86
rps8	217	73	75	CAC (H) => TAC (Y)	1
rps14	80	27	27	TCA (S) => TTA (L)	1
rps14	149	50	53	CCA (P) => CTA (L)	1
ycf3	44	15	15	TCT (S) => TTT (F)	1
ycf3	191	64	64	CCA (P) => CTA (L)	1

## Sheet: M late
Musa later	Nt Pos	AA Pos	Align Col	Effect	Score
accD	385	129	136	CTT (L) => TTT (F)	1
accD	1166	389	404	TCG (S) => TTG (L)	0.8
accD	1529	510	537	TCA (S) => TTA (L)	1
atpA	914	305	305	TCA (S) => TTA (L)	1
atpA	1148	383	383	TCA (S) => TTA (L)	1
atpB	403	135	135	CCT (P) => TCT (S)	0.86
atpB	1184	395	395	TCA (S) => TTA (L)	1
atpF	92	31	31	CCA (P) => CTA (L)	0.86
atpI	629	210	213	TCA (S) => TTA (L)	1
ccsA	644	215	226	ACT (T) => ATT (I)	0.86
clpP	82	28	28	CAT (H) => TAT (Y)	1
matK	475	159	165	CAT (H) => TAT (Y)	1
matK	913	305	312	CAC (H) => TAC (Y)	1
matK	1261	421	428	CAT (H) => TAT (Y)	1
ndhA	50	17	17	TCG (S) => TTG (L)	1
ndhA	476	159	159	TCA (S) => TTA (L)	1
ndhA	566	189	189	TCA (S) => TTA (L)	1
ndhA	797	266	266	GCT (A) => GTT (V)	0.8
ndhA	1073	358	358	TCC (S) => TTC (F)	1
ndhB	149	50	50	TCA (S) => TTA (L)	1
ndhB	467	156	156	CCA (P) => CTA (L)	1
ndhB	586	196	196	CAT (H) => TAT (Y)	1
ndhB	611	204	204	TCA (S) => TTA (L)	0.8
ndhB	704	235	235	TCC (S) => TTC (F)	1
ndhB	737	246	246	CCA (P) => CTA (L)	1
ndhB	830	277	277	TCA (S) => TTA (L)	1
ndhB	836	279	279	TCA (S) => TTA (L)	1
ndhB	1193	398	398	TCA (S) => TTA (L)	1
ndhB	1255	419	419	CAT (H) => TAT (Y)	1
ndhB	1481	494	494	CCA (P) => CTA (L)	1
ndhD	5	2	2	ACG (T) => ATG (M)	1
ndhD	50	17	17	TCC (S) => TTC (F)	0.8
ndhD	188	63	63	ACC (T) => ATC (I)	1
ndhD	571	191	191	CCT (P) => TCT (S)	1
ndhD	677	226	226	TCG (S) => TTG (L)	1
ndhD	881	294	294	TCA (S) => TTA (L)	1
ndhD	950	317	317	ACA (T) => ATA (I)	1
ndhF	62	21	21	TCA (S) => TTA (L)	1
ndhF	290	97	97	TCA (S) => TTA (L)	1
ndhF	1739	580	593	ACA (T) => ATA (I)	1
ndhF	1826	609	622	TCC (S) => TTC (F)	1
ndhF	2174	725	738	GCA (A) => GTA (V)	1
ndhF	2183	728	741	TCT (S) => TTT (F)	1
ndhG	155	52	52	CCA (P) => CTA (L)	1
ndhG	314	105	105	ACA (T) => ATA (I)	0.8
petB	418	140	140	CGG (R) => TGG (W)	1
petB	611	204	204	CCA (P) => CTA (L)	1
psbB	152	51	51	GCT (A) => GTT (V)	1
psbF	77	26	26	TCT (S) => TTT (F)	1
rpl2	14	5	5	ACG (T) => ATG (M)	1
rpl20	26	9	9	ACA (T) => ATA (I)	0.86
rpl20	71	24	24	TCT (S) => TTT (F)	0.86
rpl20	131	44	44	GCT (A) => GTT (V)	0.86
rpl20	290	97	97	CCT (P) => CTT (L)	1
rpl20	308	103	103	TCA (S) => TTA (L)	0.86
rpoA	329	110	110	GCC (A) => GTC (V)	0.86
rpoA	368	123	123	TCA (S) => TTA (L)	1
rpoA	830	277	279	TCA (S) => TTA (L)	1
rpoB	476	159	160	TCG (S) => TTG (L)	0.86
rpoB	554	185	186	TCA (S) => TTA (L)	1
rpoB	569	190	191	TCG (S) => TTG (L)	1
rpoB	626	209	210	CCG (P) => CTG (L)	0.86
rpoB	2012	671	688	TCT (S) => TTT (F)	1
rpoB	2438	813	831	TCA (S) => TTA (L)	0.86
rpoC1	182	61	61	TCT (S) => TTT (F)	1
rpoC1	617	206	213	TCA (S) => TTA (L)	1
rpoC2	2281	761	948	CGG (R) => TGG (W)	1
rpoC2	3704	1235	1450	TCA (S) => TTA (L)	0.86
rps2	248	83	83	TCA (S) => TTA (L)	1
rps8	182	61	61	TCA (S) => TTA (L)	0.86
rps8	217	73	75	CAC (H) => TAC (Y)	1
rps14	80	27	27	TCA (S) => TTA (L)	1
rps14	149	50	53	CCA (P) => CTA (L)	1
ycf3	44	15	15	TCT (S) => TTT (F)	1
ycf3	185	62	62	ACG (T) => ATG (M)	1
ycf3	191	64	64	CCA (P) => CTA (L)	1

## Sheet: M lolo
Musa lolod	Nt Pos	AA Pos	Align Col	Effect	Score
accD	352	118	125	CTT (L) => TTT (F)	1
accD	1130	377	392	TCG (S) => TTG (L)	0.8
accD	1493	498	525	TCA (S) => TTA (L)	1
atpA	914	305	305	TCA (S) => TTA (L)	1
atpB	403	135	135	CCT (P) => TCT (S)	0.86
atpB	1184	395	395	TCA (S) => TTA (L)	1
atpF	92	31	31	CCA (P) => CTA (L)	0.86
atpI	629	210	213	TCA (S) => TTA (L)	1
ccsA	644	215	226	ACT (T) => ATT (I)	0.86
clpP	82	28	28	CAT (H) => TAT (Y)	1
matK	475	159	165	CAT (H) => TAT (Y)	1
matK	913	305	312	CAC (H) => TAC (Y)	1
matK	1261	421	428	CAT (H) => TAT (Y)	1
ndhA	50	17	17	TCG (S) => TTG (L)	1
ndhA	476	159	159	TCA (S) => TTA (L)	1
ndhA	566	189	189	TCA (S) => TTA (L)	1
ndhA	797	266	266	GCT (A) => GTT (V)	0.8
ndhA	1073	358	358	TCC (S) => TTC (F)	1
ndhB	149	50	50	TCA (S) => TTA (L)	1
ndhB	467	156	156	CCA (P) => CTA (L)	1
ndhB	586	196	196	CAT (H) => TAT (Y)	1
ndhB	611	204	204	TCA (S) => TTA (L)	0.8
ndhB	704	235	235	TCC (S) => TTC (F)	1
ndhB	737	246	246	CCA (P) => CTA (L)	1
ndhB	830	277	277	TCA (S) => TTA (L)	1
ndhB	836	279	279	TCA (S) => TTA (L)	1
ndhB	1193	398	398	TCA (S) => TTA (L)	1
ndhB	1255	419	419	CAT (H) => TAT (Y)	1
ndhB	1481	494	494	CCA (P) => CTA (L)	1
ndhD	5	2	2	ACG (T) => ATG (M)	1
ndhD	571	191	191	CCT (P) => TCT (S)	1
ndhD	677	226	226	TCA (S) => TTA (L)	1
ndhD	881	294	294	TCA (S) => TTA (L)	1
ndhD	950	317	317	ACA (T) => ATA (I)	1
ndhF	59	20	20	ACG (T) => ATG (M)	0.8
ndhF	62	21	21	TCA (S) => TTA (L)	1
ndhF	290	97	97	TCA (S) => TTA (L)	1
ndhF	596	199	199	ACA (T) => ATA (I)	1
ndhF	1739	580	593	ACA (T) => ATA (I)	1
ndhF	1826	609	622	TCC (S) => TTC (F)	1
ndhF	2174	725	738	GCA (A) => GTA (V)	1
ndhG	155	52	52	CCA (P) => CTA (L)	1
ndhG	314	105	105	ACA (T) => ATA (I)	0.8
petB	418	140	140	CGG (R) => TGG (W)	1
petB	611	204	204	CCA (P) => CTA (L)	1
psbB	152	51	51	GCT (A) => GTT (V)	1
psbF	77	26	26	TCT (S) => TTT (F)	1
rpl2	14	5	5	ACG (T) => ATG (M)	1
rpl20	26	9	9	ACA (T) => ATA (I)	0.86
rpl20	71	24	24	TCT (S) => TTT (F)	0.86
rpl20	131	44	44	GCT (A) => GTT (V)	0.86
rpl20	290	97	97	CCT (P) => CTT (L)	1
rpl20	308	103	103	TCA (S) => TTA (L)	0.86
rpl20	344	115	115	ACA (T) => ATA (I)	0.86
rpoA	368	123	123	TCA (S) => TTA (L)	1
rpoA	830	277	279	TCA (S) => TTA (L)	1
rpoA	1009	337	339	CTT (L) => TTT (F)	0.8
rpoB	554	185	186	TCA (S) => TTA (L)	1
rpoB	569	190	191	TCG (S) => TTG (L)	1
rpoB	626	209	210	CCA (P) => CTA (L)	0.86
rpoB	2006	669	686	TCT (S) => TTT (F)	1
rpoB	2432	811	829	TCA (S) => TTA (L)	0.86
rpoC1	182	61	61	TCT (S) => TTT (F)	1
rpoC1	617	206	213	TCA (S) => TTA (L)	1
rpoC2	1831	611	634	CAT (H) => TAT (Y)	0.86
rpoC2	2281	761	948	CGG (R) => TGG (W)	1
rpoC2	3704	1235	1450	TCA (S) => TTA (L)	0.86
rps2	248	83	83	TCA (S) => TTA (L)	1
rps8	182	61	61	TCA (S) => TTA (L)	0.86
rps8	217	73	75	CAC (H) => TAC (Y)	1
rps14	80	27	27	TCA (S) => TTA (L)	1
rps14	149	50	53	CCA (P) => CTA (L)	1
ycf3	44	15	15	TCT (S) => TTT (F)	1
ycf3	191	64	64	CCA (P) => CTA (L)	1

## Sheet: M mann
Musa manni	Nt Pos	AA Pos	Align Col	Effect	Score
accD	364	122	129	CTT (L) => TTT (F)	1
accD	1076	359	374	TCG (S) => TTG (L)	0.8
accD	1439	480	507	TCA (S) => TTA (L)	1
atpA	914	305	305	TCA (S) => TTA (L)	1
atpA	1148	383	383	TCA (S) => TTA (L)	1
atpB	403	135	135	CCT (P) => TCT (S)	0.86
atpB	1184	395	395	TCA (S) => TTA (L)	1
atpF	92	31	31	CCA (P) => CTA (L)	0.86
atpI	629	210	213	TCA (S) => TTA (L)	1
ccsA	662	221	230	ACT (T) => ATT (I)	0.86
clpP	82	28	28	CAT (H) => TAT (Y)	1
matK	490	164	167	CAT (H) => TAT (Y)	1
matK	928	310	314	CAC (H) => TAC (Y)	1
matK	1276	426	430	CAT (H) => TAT (Y)	1
ndhA	50	17	17	TCG (S) => TTG (L)	1
ndhA	476	159	159	TCA (S) => TTA (L)	1
ndhA	566	189	189	TCA (S) => TTA (L)	1
ndhA	797	266	266	GCT (A) => GTT (V)	0.8
ndhA	1073	358	358	TCC (S) => TTC (F)	1
ndhB	149	50	50	TCA (S) => TTA (L)	1
ndhB	467	156	156	CCA (P) => CTA (L)	1
ndhB	586	196	196	CAT (H) => TAT (Y)	1
ndhB	611	204	204	TCA (S) => TTA (L)	0.8
ndhB	704	235	235	TCC (S) => TTC (F)	1
ndhB	737	246	246	CCA (P) => CTA (L)	1
ndhB	830	277	277	TCA (S) => TTA (L)	1
ndhB	836	279	279	TCA (S) => TTA (L)	1
ndhB	1193	398	398	TCA (S) => TTA (L)	1
ndhB	1255	419	419	CAT (H) => TAT (Y)	1
ndhB	1481	494	494	CCA (P) => CTA (L)	1
ndhD	5	2	2	ACG (T) => ATG (M)	1
ndhD	50	17	17	TCC (S) => TTC (F)	0.8
ndhD	188	63	63	ACC (T) => ATC (I)	1
ndhD	571	191	191	CCT (P) => TCT (S)	1
ndhD	677	226	226	TCG (S) => TTG (L)	1
ndhD	881	294	294	TCA (S) => TTA (L)	1
ndhD	950	317	317	ACA (T) => ATA (I)	1
ndhF	62	21	21	TCA (S) => TTA (L)	1
ndhF	290	97	97	TCA (S) => TTA (L)	1
ndhF	1739	580	593	ACA (T) => ATA (I)	1
ndhF	1826	609	622	TCC (S) => TTC (F)	1
ndhF	2174	725	738	GCA (A) => GTA (V)	1
ndhF	2183	728	741	TCT (S) => TTT (F)	1
ndhG	155	52	52	CCA (P) => CTA (L)	1
ndhG	314	105	105	ACA (T) => ATA (I)	0.8
petB	418	140	140	CGG (R) => TGG (W)	1
petB	611	204	204	CCA (P) => CTA (L)	1
psbB	152	51	51	GCT (A) => GTT (V)	1
psbF	77	26	26	TCT (S) => TTT (F)	1
rpl2	14	5	5	ACG (T) => ATG (M)	1
rpl20	26	9	9	ACT (T) => ATT (I)	0.86
rpl20	71	24	24	TCT (S) => TTT (F)	0.86
rpl20	131	44	44	GCT (A) => GTT (V)	0.86
rpl20	290	97	97	CCT (P) => CTT (L)	1
rpl20	308	103	103	TCA (S) => TTA (L)	0.86
rpoA	329	110	110	GCC (A) => GTC (V)	0.86
rpoA	368	123	123	TCA (S) => TTA (L)	1
rpoA	830	277	279	TCA (S) => TTA (L)	1
rpoB	476	159	160	TCG (S) => TTG (L)	0.86
rpoB	554	185	186	TCA (S) => TTA (L)	1
rpoB	569	190	191	TCG (S) => TTG (L)	1
rpoB	626	209	210	CCG (P) => CTG (L)	0.86
rpoB	2012	671	688	TCT (S) => TTT (F)	1
rpoB	2438	813	831	TCA (S) => TTA (L)	0.86
rpoC1	182	61	61	TCT (S) => TTT (F)	1
rpoC1	617	206	213	TCA (S) => TTA (L)	1
rpoC2	2281	761	948	CGG (R) => TGG (W)	1
rpoC2	3728	1243	1451	TCA (S) => TTA (L)	0.86
rps2	248	83	83	TCA (S) => TTA (L)	1
rps8	182	61	61	TCA (S) => TTA (L)	0.86
rps8	217	73	75	CAC (H) => TAC (Y)	1
rps14	80	27	27	TCA (S) => TTA (L)	1
rps14	149	50	53	CCA (P) => CTA (L)	1
ycf3	44	15	15	TCT (S) => TTT (F)	1
ycf3	185	62	62	ACG (T) => ATG (M)	1
ycf3	191	64	64	CCA (P) => CTA (L)	1

## Sheet: M nage
Musa nagen	Nt Pos	AA Pos	Align Col	Effect	Score
accD	352	118	125	CTT (L) => TTT (F)	1
accD	1040	347	362	TCG (S) => TTG (L)	0.8
accD	1403	468	495	TCA (S) => TTA (L)	1
atpA	914	305	305	TCA (S) => TTA (L)	1
atpA	1148	383	383	TCA (S) => TTA (L)	1
atpB	403	135	135	CCT (P) => TCT (S)	0.86
atpB	1184	395	395	TCA (S) => TTA (L)	1
atpF	92	31	31	CCA (P) => CTA (L)	0.86
atpI	629	210	213	TCA (S) => TTA (L)	1
ccsA	370	124	127	CCC (P) => TCC (S)	0.86
ccsA	644	215	226	ACT (T) => ATT (I)	0.86
clpP	82	28	28	CAT (H) => TAT (Y)	1
matK	475	159	165	CAT (H) => TAT (Y)	1
matK	913	305	312	CAC (H) => TAC (Y)	1
matK	1261	421	428	CAT (H) => TAT (Y)	1
ndhA	50	17	17	TCG (S) => TTG (L)	1
ndhA	476	159	159	TCA (S) => TTA (L)	1
ndhA	566	189	189	TCA (S) => TTA (L)	1
ndhA	797	266	266	GCT (A) => GTT (V)	0.8
ndhA	1073	358	358	TCC (S) => TTC (F)	1
ndhB	149	50	50	TCA (S) => TTA (L)	1
ndhB	467	156	156	CCA (P) => CTA (L)	1
ndhB	586	196	196	CAT (H) => TAT (Y)	1
ndhB	611	204	204	TCA (S) => TTA (L)	0.8
ndhB	704	235	235	TCC (S) => TTC (F)	1
ndhB	737	246	246	CCA (P) => CTA (L)	1
ndhB	830	277	277	TCA (S) => TTA (L)	1
ndhB	836	279	279	TCA (S) => TTA (L)	1
ndhB	1193	398	398	TCA (S) => TTA (L)	1
ndhB	1255	419	419	CAT (H) => TAT (Y)	1
ndhB	1481	494	494	CCA (P) => CTA (L)	1
ndhD	5	2	2	ACG (T) => ATG (M)	1
ndhD	50	17	17	TCC (S) => TTC (F)	0.8
ndhD	188	63	63	ACC (T) => ATC (I)	1
ndhD	571	191	191	CCT (P) => TCT (S)	1
ndhD	677	226	226	TCG (S) => TTG (L)	1
ndhD	881	294	294	TCA (S) => TTA (L)	1
ndhD	950	317	317	ACA (T) => ATA (I)	1
ndhF	62	21	21	TCA (S) => TTA (L)	1
ndhF	290	97	97	TCA (S) => TTA (L)	1
ndhF	1739	580	593	ACA (T) => ATA (I)	1
ndhF	1826	609	622	TCC (S) => TTC (F)	1
ndhF	2174	725	738	GCA (A) => GTA (V)	1
ndhF	2183	728	741	TCT (S) => TTT (F)	1
ndhG	155	52	52	CCA (P) => CTA (L)	1
ndhG	314	105	105	ACA (T) => ATA (I)	0.8
petB	418	140	140	CGG (R) => TGG (W)	1
petB	611	204	204	CCA (P) => CTA (L)	1
psbB	152	51	51	GCT (A) => GTT (V)	1
psbF	77	26	26	TCT (S) => TTT (F)	1
rpl2	14	5	5	ACG (T) => ATG (M)	1
rpl20	26	9	9	ACA (T) => ATA (I)	0.86
rpl20	71	24	24	TCT (S) => TTT (F)	0.86
rpl20	131	44	44	GCT (A) => GTT (V)	0.86
rpl20	299	100	100	CCT (P) => CTT (L)	1
rpl20	317	106	106	TCA (S) => TTA (L)	0.86
rpoA	329	110	110	GCC (A) => GTC (V)	0.86
rpoA	368	123	123	TCA (S) => TTA (L)	1
rpoA	830	277	279	TCA (S) => TTA (L)	1
rpoB	476	159	160	TCG (S) => TTG (L)	0.86
rpoB	554	185	186	TCA (S) => TTA (L)	1
rpoB	569	190	191	TCG (S) => TTG (L)	1
rpoB	626	209	210	CCG (P) => CTG (L)	0.86
rpoB	2012	671	688	TCT (S) => TTT (F)	1
rpoB	2438	813	831	TCA (S) => TTA (L)	0.86
rpoC1	182	61	61	TCT (S) => TTT (F)	1
rpoC1	617	206	213	TCA (S) => TTA (L)	1
rpoC2	2281	761	948	CGG (R) => TGG (W)	1
rpoC2	3704	1235	1450	TCA (S) => TTA (L)	0.86
rps2	248	83	83	TCA (S) => TTA (L)	1
rps8	182	61	61	TCA (S) => TTA (L)	0.86
rps8	217	73	75	CAC (H) => TAC (Y)	1
rps14	80	27	27	TCA (S) => TTA (L)	1
rps14	149	50	53	CCA (P) => CTA (L)	1
ycf3	44	15	15	TCT (S) => TTT (F)	1
ycf3	185	62	62	ACG (T) => ATG (M)	1
ycf3	191	64	64	CCA (P) => CTA (L)	1

## Sheet: M rubi
Musa rubin	Nt Pos	AA Pos	Align Col	Effect	Score
accD	352	118	125	CTT (L) => TTT (F)	1
accD	1040	347	362	TCG (S) => TTG (L)	0.8
accD	1403	468	495	TCA (S) => TTA (L)	1
atpA	914	305	305	TCA (S) => TTA (L)	1
atpA	1148	383	383	TCA (S) => TTA (L)	1
atpB	403	135	135	CCT (P) => TCT (S)	0.86
atpB	1184	395	395	TCA (S) => TTA (L)	1
atpF	92	31	31	CCA (P) => CTA (L)	0.86
atpI	629	210	213	TCA (S) => TTA (L)	1
ccsA	644	215	226	ACT (T) => ATT (I)	0.86
clpP	82	28	28	CAT (H) => TAT (Y)	1
matK	484	162	165	CAT (H) => TAT (Y)	1
matK	922	308	312	CAC (H) => TAC (Y)	1
matK	1270	424	428	CAT (H) => TAT (Y)	1
ndhA	50	17	17	TCG (S) => TTG (L)	1
ndhA	476	159	159	TCA (S) => TTA (L)	1
ndhA	566	189	189	TCA (S) => TTA (L)	1
ndhA	797	266	266	GCT (A) => GTT (V)	0.8
ndhA	1073	358	358	TCC (S) => TTC (F)	1
ndhB	149	50	50	TCA (S) => TTA (L)	1
ndhB	467	156	156	CCA (P) => CTA (L)	1
ndhB	586	196	196	CAT (H) => TAT (Y)	1
ndhB	611	204	204	TCA (S) => TTA (L)	0.8
ndhB	704	235	235	TCC (S) => TTC (F)	1
ndhB	737	246	246	CCA (P) => CTA (L)	1
ndhB	830	277	277	TCA (S) => TTA (L)	1
ndhB	836	279	279	TCA (S) => TTA (L)	1
ndhB	1193	398	398	TCA (S) => TTA (L)	1
ndhB	1255	419	419	CAT (H) => TAT (Y)	1
ndhB	1481	494	494	CCA (P) => CTA (L)	1
ndhD	5	2	2	ACG (T) => ATG (M)	1
ndhD	50	17	17	TCC (S) => TTC (F)	0.8
ndhD	188	63	63	ACC (T) => ATC (I)	1
ndhD	571	191	191	CCT (P) => TCT (S)	1
ndhD	677	226	226	TCG (S) => TTG (L)	1
ndhD	881	294	294	TCA (S) => TTA (L)	1
ndhD	950	317	317	ACA (T) => ATA (I)	1
ndhF	62	21	21	TCA (S) => TTA (L)	1
ndhF	290	97	97	TCA (S) => TTA (L)	1
ndhF	1739	580	593	ACA (T) => ATA (I)	1
ndhF	1826	609	622	TCC (S) => TTC (F)	1
ndhF	2174	725	738	GCA (A) => GTA (V)	1
ndhF	2183	728	741	TCT (S) => TTT (F)	1
ndhG	155	52	52	CCA (P) => CTA (L)	1
ndhG	314	105	105	ACA (T) => ATA (I)	0.8
petB	418	140	140	CGG (R) => TGG (W)	1
petB	611	204	204	CCA (P) => CTA (L)	1
psbB	152	51	51	GCT (A) => GTT (V)	1
psbF	77	26	26	TCT (S) => TTT (F)	1
rpl2	14	5	5	ACG (T) => ATG (M)	1
rpl20	26	9	9	ACA (T) => ATA (I)	0.86
rpl20	71	24	24	TCT (S) => TTT (F)	0.86
rpl20	131	44	44	GCT (A) => GTT (V)	0.86
rpl20	290	97	97	CCT (P) => CTT (L)	1
rpl20	308	103	103	TCA (S) => TTA (L)	0.86
rpoA	329	110	110	GCC (A) => GTC (V)	0.86
rpoA	368	123	123	TCA (S) => TTA (L)	1
rpoA	830	277	279	TCA (S) => TTA (L)	1
rpoB	476	159	160	TCG (S) => TTG (L)	0.86
rpoB	554	185	186	TCA (S) => TTA (L)	1
rpoB	569	190	191	TCG (S) => TTG (L)	1
rpoB	626	209	210	CCG (P) => CTG (L)	0.86
rpoB	2012	671	688	TCT (S) => TTT (F)	1
rpoB	2438	813	831	TCA (S) => TTA (L)	0.86
rpoC1	182	61	61	TCT (S) => TTT (F)	1
rpoC1	617	206	213	TCA (S) => TTA (L)	1
rpoC2	2281	761	948	CGG (R) => TGG (W)	1
rpoC2	3704	1235	1450	TCA (S) => TTA (L)	0.86
rps2	248	83	83	TCA (S) => TTA (L)	1
rps8	182	61	61	TCA (S) => TTA (L)	0.86
rps8	217	73	75	CAC (H) => TAC (Y)	1
rps14	80	27	27	TCA (S) => TTA (L)	1
rps14	149	50	53	CCA (P) => CTA (L)	1
ycf3	44	15	15	TCT (S) => TTT (F)	1
ycf3	185	62	62	ACG (T) => ATG (M)	1
ycf3	191	64	64	CCA (P) => CTA (L)	1

## Sheet: M trog
Musa trogl	Nt Pos	AA Pos	Align Col	Effect	Score
accD	811	271	271	CAT (H) => TAT (Y)	1
accD	1010	337	337	TCG (S) => TTG (L)	0.8
accD	1373	458	470	TCA (S) => TTA (L)	1
atpA	914	305	305	TCA (S) => TTA (L)	1
atpB	403	135	135	CCT (P) => TCT (S)	0.86
atpB	1184	395	395	TCA (S) => TTA (L)	1
atpF	92	31	31	CCA (P) => CTA (L)	0.86
atpI	629	210	213	TCA (S) => TTA (L)	1
ccsA	644	215	226	ACT (T) => ATT (I)	0.86
clpP	82	28	28	CAT (H) => TAT (Y)	1
clpP	559	187	187	CAT (H) => TAT (Y)	1
matK	475	159	165	CAT (H) => TAT (Y)	1
matK	913	305	312	CAC (H) => TAC (Y)	1
matK	1261	421	428	CAT (H) => TAT (Y)	1
ndhA	50	17	17	TCG (S) => TTG (L)	1
ndhA	476	159	159	TCA (S) => TTA (L)	1
ndhA	566	189	189	TCA (S) => TTA (L)	1
ndhA	797	266	266	GCT (A) => GTT (V)	0.8
ndhA	1073	358	358	TCC (S) => TTC (F)	1
ndhB	149	50	50	TCA (S) => TTA (L)	1
ndhB	467	156	156	CCA (P) => CTA (L)	1
ndhB	586	196	196	CAT (H) => TAT (Y)	1
ndhB	611	204	204	TCA (S) => TTA (L)	0.8
ndhB	704	235	235	TCC (S) => TTC (F)	1
ndhB	737	246	246	CCA (P) => CTA (L)	1
ndhB	830	277	277	TCA (S) => TTA (L)	1
ndhB	836	279	279	TCA (S) => TTA (L)	1
ndhB	1193	398	398	TCA (S) => TTA (L)	1
ndhB	1255	419	419	CAT (H) => TAT (Y)	1
ndhB	1481	494	494	CCA (P) => CTA (L)	1
ndhD	5	2	2	ACG (T) => ATG (M)	1
ndhD	571	191	191	CCT (P) => TCT (S)	1
ndhD	677	226	226	TCG (S) => TTG (L)	1
ndhD	881	294	294	TCA (S) => TTA (L)	1
ndhD	950	317	317	ACA (T) => ATA (I)	1
ndhF	59	20	20	ACG (T) => ATG (M)	0.8
ndhF	62	21	21	TCA (S) => TTA (L)	1
ndhF	290	97	97	TCA (S) => TTA (L)	1
ndhF	596	199	199	ACA (T) => ATA (I)	1
ndhF	1739	580	593	ACA (T) => ATA (I)	1
ndhF	1826	609	622	TCC (S) => TTC (F)	1
ndhF	2174	725	738	GCA (A) => GTA (V)	1
ndhG	155	52	52	CCA (P) => CTA (L)	1
ndhG	314	105	105	ACA (T) => ATA (I)	0.8
petB	418	140	140	CGG (R) => TGG (W)	1
petB	611	204	204	CCA (P) => CTA (L)	1
psbB	152	51	51	GCT (A) => GTT (V)	1
psbF	77	26	26	TCT (S) => TTT (F)	1
rpl2	14	5	5	ACG (T) => ATG (M)	1
rpl20	26	9	9	ACA (T) => ATA (I)	0.86
rpl20	71	24	24	TCT (S) => TTT (F)	0.86
rpl20	131	44	44	GCT (A) => GTT (V)	0.86
rpl20	290	97	97	CCT (P) => CTT (L)	1
rpl20	308	103	103	TCA (S) => TTA (L)	0.86
rpoA	368	123	123	TCA (S) => TTA (L)	1
rpoA	830	277	279	TCA (S) => TTA (L)	1
rpoA	1009	337	339	CTT (L) => TTT (F)	0.8
rpoB	476	159	160	TCG (S) => TTG (L)	0.86
rpoB	554	185	186	TCA (S) => TTA (L)	1
rpoB	569	190	191	TCG (S) => TTG (L)	1
rpoB	626	209	210	CCG (P) => CTG (L)	0.86
rpoB	2006	669	686	TCT (S) => TTT (F)	1
rpoB	2432	811	829	TCA (S) => TTA (L)	0.86
rpoC1	182	61	61	TCT (S) => TTT (F)	1
rpoC1	617	206	213	TCA (S) => TTA (L)	1
rpoC2	1831	611	634	CAT (H) => TAT (Y)	0.86
rpoC2	2281	761	948	CGG (R) => TGG (W)	1
rpoC2	3704	1235	1450	TCA (S) => TTA (L)	0.86
rps2	248	83	83	TCA (S) => TTA (L)	1
rps8	182	61	61	TCA (S) => TTA (L)	0.86
rps8	217	73	75	CAC (H) => TAC (Y)	1
rps14	80	27	27	TCA (S) => TTA (L)	1
rps14	149	50	53	CCA (P) => CTA (L)	1
ycf3	44	15	15	TCT (S) => TTT (F)	1
ycf3	191	64	64	CCA (P) => CTA (L)	1

## Sheet: M yuna
Gene name	Nt Pos	AA Pos	Align Col	Effect	Score
accD	364	122	129	CTT (L) => TTT (F)	1
accD	1178	393	408	TCG (S) => TTG (L)	0.8
accD	1541	514	541	TCA (S) => TTA (L)	1
atpA	914	305	305	TCA (S) => TTA (L)	1
atpA	1148	383	383	TCA (S) => TTA (L)	1
atpB	403	135	135	CCT (P) => TCT (S)	0.86
atpB	1184	395	395	TCA (S) => TTA (L)	1
atpF	92	31	31	CCA (P) => CTA (L)	0.86
atpI	629	210	213	TCA (S) => TTA (L)	1
ccsA	548	183	226	ACT (T) => ATT (I)	0.86
clpP	82	28	28	CAT (H) => TAT (Y)	1
clpP	559	187	187	CAT (H) => TAT (Y)	1
matK	475	159	165	CAT (H) => TAT (Y)	1
matK	913	305	312	CAC (H) => TAC (Y)	1
matK	1261	421	428	CAT (H) => TAT (Y)	1
ndhA	50	17	17	TCG (S) => TTG (L)	1
ndhA	476	159	159	TCA (S) => TTA (L)	1
ndhA	566	189	189	TCA (S) => TTA (L)	1
ndhA	797	266	266	GCT (A) => GTT (V)	0.8
ndhA	1073	358	358	TCC (S) => TTC (F)	1
ndhB	149	50	50	TCA (S) => TTA (L)	1
ndhB	467	156	156	CCA (P) => CTA (L)	1
ndhB	586	196	196	CAT (H) => TAT (Y)	1
ndhB	611	204	204	TCA (S) => TTA (L)	0.8
ndhB	704	235	235	TCC (S) => TTC (F)	1
ndhB	737	246	246	CCA (P) => CTA (L)	1
ndhB	830	277	277	TCA (S) => TTA (L)	1
ndhB	836	279	279	TCA (S) => TTA (L)	1
ndhB	1193	398	398	TCA (S) => TTA (L)	1
ndhB	1255	419	419	CAT (H) => TAT (Y)	1
ndhB	1481	494	494	CCA (P) => CTA (L)	1
ndhD	5	2	2	ACG (T) => ATG (M)	1
ndhD	50	17	17	TCC (S) => TTC (F)	0.8
ndhD	188	63	63	ACC (T) => ATC (I)	1
ndhD	571	191	191	CCT (P) => TCT (S)	1
ndhD	677	226	226	TCG (S) => TTG (L)	1
ndhD	881	294	294	TCA (S) => TTA (L)	1
ndhD	950	317	317	ACA (T) => ATA (I)	1
ndhF	62	21	21	TCA (S) => TTA (L)	1
ndhF	290	97	97	TCA (S) => TTA (L)	1
ndhF	1739	580	593	ACA (T) => ATA (I)	1
ndhF	1826	609	622	TCC (S) => TTC (F)	1
ndhF	2174	725	738	GCA (A) => GTA (V)	1
ndhF	2183	728	741	TCT (S) => TTT (F)	1
ndhG	155	52	52	CCA (P) => CTA (L)	1
ndhG	314	105	105	ACA (T) => ATA (I)	0.8
petB	418	140	140	CGG (R) => TGG (W)	1
petB	611	204	204	CCA (P) => CTA (L)	1
psbB	152	51	51	GCT (A) => GTT (V)	1
psbF	77	26	26	TCT (S) => TTT (F)	1
rpl2	14	5	5	ACG (T) => ATG (M)	1
rpl20	26	9	9	ACA (T) => ATA (I)	0.86
rpl20	71	24	24	TCT (S) => TTT (F)	0.86
rpl20	131	44	44	GCT (A) => GTT (V)	0.86
rpl20	290	97	97	CCT (P) => CTT (L)	1
rpl20	308	103	103	TCA (S) => TTA (L)	0.86
rpoA	329	110	110	GCC (A) => GTC (V)	0.86
rpoA	368	123	123	TCA (S) => TTA (L)	1
rpoA	830	277	279	TCA (S) => TTA (L)	1
rpoB	476	159	160	TCG (S) => TTG (L)	0.86
rpoB	554	185	186	TCA (S) => TTA (L)	1
rpoB	569	190	191	TCG (S) => TTG (L)	1
rpoB	626	209	210	CCG (P) => CTG (L)	0.86
rpoB	2012	671	688	TCT (S) => TTT (F)	1
rpoB	2438	813	831	TCA (S) => TTA (L)	0.86
rpoC1	182	61	61	TCT (S) => TTT (F)	1
rpoC1	617	206	213	TCA (S) => TTA (L)	1
rpoC2	2281	761	948	CGG (R) => TGG (W)	1
rpoC2	3704	1235	1450	TCA (S) => TTA (L)	0.86
rps2	248	83	83	TCA (S) => TTA (L)	1
rps8	182	61	61	TCA (S) => TTA (L)	0.86
rps8	217	73	75	CAC (H) => TAC (Y)	1
rps14	80	27	27	TCA (S) => TTA (L)	1
rps14	149	50	53	CCA (P) => CTA (L)	1
ycf3	44	15	15	TCT (S) => TTT (F)	1
ycf3	185	62	62	ACG (T) => ATG (M)	1
ycf3	191	64	64	CCA (P) => CTA (L)	1
