# Supplementary material for: Comparative Analysis the Complete Chloroplast Genomes of Nine Musa Species: Genomic Features, Comparative Analysis, and Phylogenetic Implications
Source: Front Plant Sci. 2022 Feb 10;13:832884. doi: 10.3389/fpls.2022.832884 (PMC8866658; doi:10.3389/fpls.2022.832884)
Supplement: Supplementary Table 3 — Ka/Ks raw data all nine Musa species. [file Table_3.XLSX]

## Sheet: SSR
Type	Mono	Di	Tri	Tetra	Penta	Hexa
A/T	334	0	0	0	0	0
C/G	11	0	0	0	0	0
AG/CT	0	36	0	0	0	0
AT/AT	0	59	0	0	0	0
AAG/CTT	0	0	45	0	0	0
AAT/ATT	0	0	48	0	0	0
AGC/CTG	0	0	1	0	0	0
AAAC/GTTT	0	0	0	14	0	0
AAAG/CTTT	0	0	0	23	0	0
AAAT/ATTT	0	0	0	73	0	0
AACC/GGTT	0	0	0	1	0	0
AACT/AGTT	0	0	0	8	0	0
AATC/ATTG	0	0	0	10	0	0
AATG/ATTC	0	0	0	8	0	0
AAAAC/GTTTT	0	0	0	0	1	0
AAAAT/ATTTT	0	0	0	0	16	0
AAATT/AATTT	0	0	0	0	2	0
AAGAT/ATCTT	0	0	0	0	2	0
AATAT/ATATT	0	0	0	0	4	0
AATCT/AGATT	0	0	0	0	8	0
ACTAT/AGTAT	0	0	0	0	1	0
AAAATT/AATTTT	0	0	0	0	0	1
AAATAC/ATTTGT	0	0	0	0	0	1
AAGACT/AGTCTT	0	0	0	0	0	2
AAGAGG/CCTCTT	0	0	0	0	0	2
AAGCAG/CTGCTT	0	0	0	0	0	18
AATATC/ATATTG	0	0	0	0	0	3
SSR Number	M.inge	M.jack	M.late	M.lolo	M.mann	M.nage	M.rubi	M.trog	M.yunn		%	M.inge	M.jack	M.late	M.lolo	M.mann	M.nage	M.rubi	M.trog	M.yunn
Mono	43	40	35	39	33	46	38	40	31		Mono	55.13	50.63	45.45	50	42.31	50.55	40.43	50.63	42.47
Di	9	10	12	10	12	12	9	10	11		M.D.T.T	93.98	93.67	90.91	93.59	88.46	91.21	86.17	93.67	94.52
Tri	10	10	10	10	9	7	15	10	13		Penta	2.41	2.53	6.49	2.56	8.97	2.2	8.51	2.53	5.48
Tetra	16	14	13	14	15	18	19	14	14		Hexa	3.61	3.8	2.6	3.85	2.56	6.59	5.32	3.8	0
Penta	2	2	5	2	7	2	8	2	4
Hexa	3	3	2	3	2	6	5	3	0		SUM
Total	83	79	77	78	78	91	94	79	73		M.D.T.T	78	74	70	73	69	83	81	74	69
Region	M.inge	M.jack	M.late	M.lolo	M.mann	M.nage	M.rubi	M.trog	M.yunn		%	M.inge	M.jack	M.late	M.lolo	M.mann	M.nage	M.rubi	M.trog	M.yunn
LSC	60	51	49	51	49	56	59	51	47		LSC	72.29	64.56	63.64	65.38	62.82	61.54	63.44	64.56	64.38
SSC	5	6	7	5	9	9	8	6	8		SSC	6.02	7.59	9.09	6.41	11.54	9.89	8.6	7.59	10.96
IR	18	22	21	22	20	26	26	22	18		IR	21.69	27.85	27.27	28.21	25.64	28.57	27.96	27.85	24.66
Coding Region	36	34	32	37	31	39	41	38	35		Coding Region	43.37	43.04	41.56	47.44	39.74	42.86	44.09	48.1	47.95
Non-coding Region	47	45	45	41	47	52	52	41	38		Non-coding Region	56.63	56.96	58.44	52.56	60.26	57.14	55.91	51.9	52.05
	83	79	77	78	78	91	93	79	73

## Sheet: Long Repeats
e	M.inge	M.jack	M.late	M.lolo	M.mann	M.nage	M.rubi	M.trog	M.yunn
F	78	50	97	75	114	170	103	80	85
R	0	0	3	0	3	10	15	0	26
C	0	0	1	0	1	5	7	0	13
P	79	36	85	66	96	139	81	40	78
	157	86	186	141	214	324	206	120	202
ALL	M.inge	M.jack	M.late	M.lolo	M.mann	M.nage	M.rubi	M.trog	M.yunn		%	M.inge	M.jack	M.late	M.lolo	M.mann	M.nage	M.rubi	M.trog	M.yunn
30-50	64	57	89	100	132	266	148	82	157		30-50	40.76	66.28	47.85	70.92	61.68	82.1	71.84	68.33	77.72
51-90	64	19	42	33	55	29	41	20	37		51-90	40.76	22.09	22.58	23.4	25.7	8.95	19.9	16.67	18.32
91+	29	10	55	8	27	29	17	18	8		91+	18.47	11.63	29.57	5.67	12.62	8.95	8.25	15	3.96
	157	86	186	141	214	324	206	120	202
F	M.inge	M.jack	M.late	M.lolo	M.mann	M.nage	M.rubi	M.trog	M.yunn
30-50	31	29	46	54	68	138	71	52	63
51-90	33	11	22	17	30	15	22	12	18
91+	14	10	29	4	16	17	10	16	4
R	M.inge	M.jack	M.late	M.lolo	M.mann	M.nage	M.rubi	M.trog	M.yunn
30-50	0	0	3	0	3	10	15	0	26
51-90	0	0	0	0	0	0	0	0	0
91+	0	0	0	0	0	0	0	0	0
C	M.inge	M.jack	M.late	M.lolo	M.mann	M.nage	M.rubi	M.trog	M.yunn
30-50	0	0	1	0	1	5	7	0	13
51-90	0	0	0	0	0	0	0	0	0
91+	0	0	0	0	0	0	0	0	0
P	M.inge	M.jack	M.late	M.lolo	M.mann	M.nage	M.rubi	M.trog	M.yunn
30-50	33	28	39	46	60	113	55	30	55
51-90	31	8	20	16	25	14	19	8	19
91+	15	0	26	4	11	12	7	2	4
FRCP	M.inge	M.jack	M.late	M.lolo	M.mann	M.nage	M.rubi	M.trog	M.yunn		%	M.inge	M.jack	M.late	M.lolo	M.mann	M.nage	M.rubi	M.trog	M.yunn
LSC	6	20	15	15	14	9	14	46	14		LSC	3.82	23.26	8.06	10.64	6.54	2.78	6.8	38.33	6.93
SSC	3	2	3	2	3	3	0	2	1		SSC	1.91	2.33	1.61	1.42	1.4	0.93	0	1.67	0.5
IR	148	64	168	124	197	312	192	72	187		IR	94.27	74.42	90.32	87.94	92.06	96.3	93.2	60	92.57
	157	86	186	141	214	324	206	120	202
