# Supplementary material for: Comparative Analysis the Complete Chloroplast Genomes of Nine Musa Species: Genomic Features, Comparative Analysis, and Phylogenetic Implications
Source: Front Plant Sci. 2022 Feb 10;13:832884. doi: 10.3389/fpls.2022.832884 (PMC8866658; doi:10.3389/fpls.2022.832884)
Supplement: Supplementary Table 4 — RNA editing sites raw data of all nine Musa species. [file Table_4.XLSX]

## Sheet: Sheet1
Percentage		M.inge	M.jack	M.late	M.lolo	M.mann	M.nage	M.rubi	M.trog	M.yunn
SNP	LSC	0.628513	0.634976	0.631343	0.635659	0.639653	0.626667	0.611732	0.633403	0.652866
	SSC	0.145305	0.141568	0.170149	0.145877	0.167873	0.21037	0.188547	0.142065	0.154459
	IR	0.226182	0.223456	0.198507	0.218464	0.192475	0.162963	0.199721	0.224532	0.192675
Insertion	LSC	0.64375	0.659091	0.626866	0.619355	0.657343	0.647482	0.641975	0.674242	0.619048
	SSC	0.0875	0.0378788	0.0671642	0.0903226	0.0839161	0.107914	0.148148	0.106061	0.0952381
	IR	0.26875	0.30303	0.30597	0.290323	0.258741	0.244604	0.209877	0.219697	0.285714
Delition	LSC	0.586592	0.605556	0.614754	0.636364	0.590909	0.636364	0.660377	0.595628	0.609929
	SSC	0.150838	0.105556	0.221311	0.10303	0.219697	0.170455	0.132075	0.0983607	0.141844
	IR	0.26257	0.288889	0.163934	0.260606	0.189394	0.193182	0.207547	0.306011	0.248227
CMVF(Variation)		M.inge	M.jack	M.late	M.lolo	M.mann	M.nage	M.rubi	M.trog	M.yunn
LSC	SNP	0.0102016	0.010348	0.0047663	0.0102117	0.00497283	0.00478399	0.00486683	0.0103016	0.0045194
	Insertion	0.00114587	0.000983907	0.0009465	0.00108683	0.00105757	0.00101787	0.00115559	0.00100311	0.000859788
	Delition	0.00116812	0.00123271	0.000845089	0.00118872	0.000877558	0.000633341	0.000777804	0.00122853	0.000947972
SSC	SNP	0.019532	0.0184632	0.010582	0.0187161	0.0107258	0.0128136	0.0114728	0.0185537	0.00876084
	Insertion	0.00128985	0.00045253	0.000835422	0.00126582	0.00110957	0.00135355	0.0020396	0.00126708	0.00108382
	Delition	0.00248756	0.00171961	0.00250627	0.00153707	0.00268146	0.00135355	0.00118977	0.00162911	0.00180636
IR	SNP	0.00487236	0.00470046	0.00187155	0.00448288	0.00187321	0.00155363	0.00201724	0.00474045	0.00177878
	Insertion	0.000634883	0.000583908	0.000576945	0.00065074	0.000521119	0.000480212	0.000479623	0.000424299	0.000529225
	Delition	0.000693942	0.00075908	0.000281436	0.000621819	0.000352108	0.000240106	0.000310344	0.000819336	0.000514524
