# Supplementary material for: Comparative Analysis the Complete Chloroplast Genomes of Nine Musa Species: Genomic Features, Comparative Analysis, and Phylogenetic Implications
Source: Front Plant Sci. 2022 Feb 10;13:832884. doi: 10.3389/fpls.2022.832884 (PMC8866658; doi:10.3389/fpls.2022.832884)
Supplement: Supplementary Table 5 — Detail of SSR and long repeats. [file Table_5.XLS]

## Sheet: 1000-200
Pi value raw data
Window	Midpoint	Pi	Theta	S
1-2297	1797	0.00889	0.00883	24
1498-2497	1997	0.00256	0.00258	7
1698-2697	2197	0.00306	0.00258	7
1898-2929	2397	0.00611	0.00552	15
2098-3192	2597	0.00711	0.00662	18
2298-3392	2829	0.00917	0.00883	24
2498-3592	3034	0.009	0.00883	24
2698-3792	3292	0.01083	0.01141	31
2930-3992	3492	0.01156	0.01214	33
3193-4192	3692	0.01139	0.01214	33
3393-4401	3892	0.01261	0.01325	36
3593-4616	4092	0.01261	0.01325	36
3793-4816	4292	0.01278	0.01288	35
3993-5093	4516	0.01089	0.01067	29
4193-5310	4716	0.0105	0.0103	28
4402-5510	4980	0.01133	0.0103	28
4617-5734	5208	0.01222	0.01141	31
4817-5941	5410	0.01603	0.01398	38
5094-6298	5629	0.01911	0.01766	48
5311-6498	5841	0.021	0.01876	51
5511-6707	6052	0.02053	0.01876	51
5735-6907	6398	0.02108	0.01876	51
5942-7146	6607	0.01856	0.0184	50
6299-7362	6807	0.01775	0.01729	47
6499-7564	7037	0.01819	0.0184	50
6708-7764	7246	0.01694	0.01693	46
6908-7992	7464	0.01811	0.0184	50
7147-8218	7664	0.01572	0.01509	41
7363-8467	7864	0.01356	0.01288	35
7565-8692	8116	0.01456	0.01361	37
7765-8948	8367	0.01844	0.01766	48
7993-9158	8592	0.01689	0.01656	45
8219-9385	8843	0.02069	0.02024	55
8468-9624	9048	0.02103	0.02097	57
8693-9832	9258	0.01981	0.0195	53
8949-10036	9524	0.01603	0.01619	44
9159-10257	9724	0.01508	0.01472	40
9386-10459	9932	0.01194	0.01214	33
9625-10665	10157	0.01456	0.01361	37
9833-10903	10359	0.01525	0.01361	37
10037-11103	10559	0.01536	0.01435	39
10258-11433	10765	0.01736	0.01729	47
10460-11678	11003	0.02167	0.0206	56
10666-12171	11237	0.0235	0.02355	64
10904-12544	11567	0.02458	0.02649	72
11104-12764	12071	0.02586	0.02723	74
11434-12964	12444	0.02486	0.02612	71
11679-13166	12644	0.01911	0.02134	58
12172-13557	12864	0.01406	0.01582	43
12545-13788	13064	0.01261	0.01325	36
12765-13988	13266	0.01011	0.01067	29
12965-14188	13676	0.00878	0.00883	24
13167-14388	13888	0.00811	0.00773	21
13558-14588	14088	0.00717	0.00699	19
13789-14788	14288	0.00517	0.00478	13
13989-14988	14488	0.00444	0.00442	12
14189-15188	14688	0.00456	0.00442	12
14389-15389	14888	0.00517	0.00515	14
14589-15589	15088	0.00539	0.00552	15
14789-15789	15288	0.00472	0.00552	15
14989-15989	15489	0.00489	0.00552	15
15189-16257	15689	0.00833	0.00993	27
15390-16476	15889	0.00811	0.00993	27
15590-16676	16157	0.00856	0.0103	28
15790-16876	16376	0.00883	0.0103	28
15990-17162	16576	0.00983	0.01141	31
16258-17391	16776	0.00711	0.00809	22
16477-17595	17062	0.00639	0.00736	20
16677-17818	17291	0.00611	0.00736	20
16877-18018	17491	0.008	0.00883	24
17163-18394	17718	0.00911	0.00993	27
17392-18989	17918	0.01606	0.01545	42
17596-19243	18193	0.01939	0.01803	49
17819-19443	18693	0.01822	0.01656	45
18019-19643	19094	0.0165	0.01472	40
18395-19843	19343	0.01411	0.01177	32
18990-20043	19543	0.00711	0.00589	16
19244-20279	19743	0.00672	0.00589	16
19444-20479	19943	0.00894	0.00846	23
19644-20679	20150	0.00917	0.00883	24
19844-20879	20379	0.009	0.00883	24
20044-21087	20579	0.00711	0.00699	19
20280-21303	20779	0.00417	0.00442	12
20480-21524	20979	0.004	0.00331	9
20680-21724	21203	0.00333	0.00331	9
20880-21924	21424	0.00483	0.00442	12
21088-22124	21624	0.0055	0.00552	15
21325-22324	21824	0.00678	0.00736	20
21525-22524	22024	0.0055	0.00662	18
21725-22748	22224	0.0065	0.00662	18
21925-22948	22424	0.00617	0.00662	18
22125-23148	22624	0.0065	0.00662	18
22325-23348	22848	0.00683	0.00589	16
22525-23548	23048	0.00861	0.00699	19
22749-23748	23248	0.0105	0.00846	23
22949-23948	23448	0.0105	0.00846	23
23149-24148	23648	0.01122	0.0092	25
23349-24348	23848	0.01033	0.00883	24
23549-24548	24048	0.00817	0.00736	20
23749-24748	24248	0.00511	0.00515	14
23949-24948	24448	0.00378	0.00405	11
24149-25148	24648	0.00278	0.00294	8
24349-25348	24848	0.00206	0.00221	6
24549-25548	25048	0.00383	0.00368	10
24749-25749	25248	0.00483	0.00478	13
24949-25949	25448	0.00578	0.00589	16
25149-26149	25649	0.00633	0.00625	17
25349-26349	25849	0.00778	0.00736	20
25549-26549	26049	0.00639	0.00625	17
25750-26749	26249	0.00489	0.00478	13
25950-26949	26449	0.00439	0.00442	12
26150-27149	26649	0.00411	0.00442	12
26350-27349	26849	0.00386	0.00405	11
26550-27550	27049	0.00431	0.00478	13
26750-27754	27249	0.00536	0.00552	15
26950-27954	27449	0.00631	0.00552	15
27150-28154	27650	0.00631	0.00552	15
27350-28354	27854	0.00617	0.00552	15
27551-28554	28054	0.00517	0.00442	12
27755-28754	28254	0.00522	0.00442	12
27955-28954	28454	0.00361	0.00331	9
28155-29154	28654	0.00383	0.00368	10
28355-29354	28854	0.00372	0.00368	10
28555-29554	29054	0.004	0.00368	10
28755-29754	29254	0.00544	0.00515	14
28955-29960	29454	0.00639	0.00625	17
29155-30160	29654	0.00594	0.00552	15
29355-30360	29860	0.00572	0.00552	15
29555-30560	30060	0.00561	0.00552	15
29755-30760	30260	0.0035	0.00405	11
29961-30960	30460	0.00411	0.00442	12
30161-31160	30660	0.00511	0.00552	15
30361-31360	30860	0.0055	0.00552	15
30561-31560	31060	0.00533	0.00552	15
30761-31760	31260	0.00567	0.00552	15
30961-32232	31460	0.00511	0.00515	14
31161-32451	31660	0.00461	0.00442	12
31361-32693	32131	0.00378	0.00368	10
31561-32894	32351	0.00472	0.00478	13
31761-33147	32566	0.00639	0.00625	17
32233-33416	32794	0.00617	0.00589	16
32452-33616	32994	0.00761	0.00773	21
32694-33844	33316	0.00778	0.00846	23
32895-34044	33516	0.00861	0.0092	25
33148-34244	33744	0.00728	0.00773	21
33417-34444	33944	0.00867	0.0092	25
33617-34666	34144	0.00833	0.00809	22
33845-34869	34344	0.00811	0.00773	21
34045-35073	34545	0.01072	0.0092	25
34245-35301	34767	0.01067	0.0092	25
34445-35522	34969	0.00917	0.00809	22
34667-35722	35190	0.00761	0.00736	20
34870-35923	35422	0.00872	0.00809	22
35074-36156	35622	0.00572	0.00625	17
35302-36358	35822	0.00544	0.00625	17
35523-36558	36043	0.00633	0.00662	18
35723-36787	36256	0.00689	0.00699	19
35924-36996	36458	0.00694	0.00773	21
36157-37205	36686	0.00683	0.00736	20
36359-37405	36887	0.00628	0.00699	19
36559-37825	37101	0.00583	0.00625	17
36788-38032	37305	0.00683	0.00662	18
36997-38331	37505	0.00972	0.00809	22
37206-38580	37932	0.01367	0.01214	33
37406-38794	38156	0.01683	0.01509	41
37826-39014	38431	0.01944	0.01729	47
38033-39240	38680	0.01939	0.01766	48
38332-39518	38894	0.01836	0.01693	46
38581-39718	39120	0.01425	0.01251	34
38795-39918	39418	0.01158	0.00993	27
39015-40118	39618	0.00919	0.00809	22
39241-40318	39818	0.00797	0.00662	18
39519-40518	40018	0.00506	0.00405	11
39719-40718	40218	0.00394	0.00331	9
39919-40918	40418	0.0045	0.00368	10
40119-41118	40618	0.00394	0.00331	9
40319-41318	40818	0.00356	0.00331	9
40519-41518	41018	0.00378	0.00368	10
40719-41718	41218	0.00356	0.00331	9
40919-41918	41418	0.00306	0.00294	8
41119-42119	41618	0.00428	0.00405	11
41319-42321	41818	0.00522	0.00478	13
41519-42521	42018	0.00467	0.00442	12
41719-42721	42221	0.00511	0.00515	14
41919-42921	42421	0.00506	0.00515	14
42120-43122	42621	0.00494	0.00478	13
42322-43460	42821	0.00889	0.00809	22
42522-43682	43022	0.01078	0.00993	27
42722-43882	43309	0.01056	0.00957	26
42922-44082	43560	0.0105	0.00993	27
43123-44283	43782	0.00983	0.0092	25
43461-44483	43982	0.00478	0.00478	13
43683-44683	44183	0.00322	0.00294	8
43883-44883	44383	0.0035	0.00294	8
44083-45083	44583	0.00456	0.00331	9
44284-45283	44783	0.00333	0.00258	7
44484-45483	44983	0.003	0.00258	7
44684-45683	45183	0.00267	0.00258	7
44884-45883	45383	0.00272	0.00258	7
45084-46083	45583	0.00144	0.00184	5
45284-46283	45783	0.00144	0.00184	5
45484-46483	45983	0.00144	0.00184	5
45684-46683	46183	0.00122	0.00147	4
45884-46883	46383	0.00128	0.00184	5
46084-47083	46583	0.0015	0.00221	6
46284-47283	46783	0.00172	0.00258	7
46484-47483	46983	0.0015	0.00221	6
46684-47683	47183	0.00222	0.00294	8
46884-47883	47383	0.00311	0.00368	10
47084-48083	47583	0.00461	0.00478	13
47284-48283	47783	0.00483	0.00515	14
47484-48483	47983	0.00556	0.00589	16
47684-48683	48183	0.00506	0.00552	15
47884-48906	48383	0.00472	0.00552	15
48084-49136	48583	0.00472	0.00478	13
48284-49356	48806	0.006	0.00589	16
48484-49581	49031	0.006	0.00589	16
48684-49789	49256	0.00678	0.00662	18
48907-49997	49456	0.00583	0.00552	15
49137-50197	49681	0.00478	0.00478	13
49357-50399	49897	0.00378	0.00368	10
49582-50599	50097	0.00361	0.00331	9
49790-50820	50299	0.00422	0.00405	11
49998-51020	50499	0.005	0.00478	13
50198-51227	50720	0.00511	0.00552	15
50400-51427	50920	0.00583	0.00662	18
50600-51943	51120	0.00661	0.00736	20
50821-52143	51327	0.005	0.00552	15
51021-52348	51645	0.00583	0.00589	16
51228-52565	52043	0.00706	0.00662	18
51428-52765	52248	0.00561	0.00478	13
51944-52965	52465	0.00572	0.00552	15
52144-53178	52665	0.0065	0.00625	17
52349-53379	52865	0.00678	0.00662	18
52566-53658	53078	0.00989	0.0103	28
52766-54252	53278	0.01344	0.01398	38
52966-54453	53498	0.0125	0.01251	34
53179-54653	54147	0.01367	0.01398	38
53380-54853	54353	0.01278	0.01325	36
53702-55090	54553	0.00889	0.00957	26
54253-55291	54753	0.00717	0.00773	21
54454-55633	54953	0.00894	0.00957	26
54654-55963	55190	0.00933	0.00957	26
54854-56301	55533	0.00878	0.00957	26
55091-56503	55733	0.00833	0.00883	24
55292-56703	56087	0.00706	0.00736	20
55634-56903	56402	0.005	0.00552	15
55964-57109	56603	0.00378	0.00405	11
56302-57309	56803	0.00439	0.00405	11
56504-57509	57003	0.00467	0.00405	11
56704-57709	57209	0.00489	0.00442	12
56904-57909	57409	0.00489	0.00442	12
57110-58109	57609	0.00561	0.00515	14
57310-58309	57809	0.005	0.00515	14
57510-59501	58009	0.00517	0.00589	16
57710-59747	58209	0.007	0.00736	20
57910-59947	59392	0.00867	0.00846	23
58110-60147	59601	0.00683	0.00699	19
58310-60347	59847	0.00789	0.00736	20
59502-60571	60047	0.00667	0.00589	16
59748-60789	60247	0.00511	0.00442	12
59948-60989	60471	0.00428	0.00368	10
60148-61189	60688	0.00578	0.00515	14
60348-61389	60889	0.00556	0.00515	14
60572-61589	61089	0.00567	0.00478	13
60790-61789	61289	0.00733	0.00625	17
60990-61989	61489	0.0075	0.00662	18
61190-62189	61689	0.00761	0.00625	17
61390-62389	61889	0.00611	0.00478	13
61590-62589	62089	0.006	0.00515	14
61790-62789	62289	0.00444	0.00405	11
61990-63007	62489	0.00561	0.00515	14
62190-63213	62689	0.00583	0.00552	15
62390-63445	62901	0.00789	0.00736	20
62590-63652	63113	0.00894	0.00883	24
62790-63852	63321	0.00817	0.00809	22
63008-64052	63552	0.00578	0.00589	16
63214-64252	63752	0.0065	0.00662	18
63446-64452	63952	0.00711	0.00736	20
63653-64652	64152	0.00617	0.00552	15
63853-64852	64352	0.00644	0.00625	17
64053-65072	64552	0.007	0.00662	18
64253-65285	64752	0.00789	0.00736	20
64453-65492	64952	0.00767	0.00699	19
64653-65711	65179	0.00972	0.00957	26
64853-65932	65385	0.01106	0.00993	27
65073-66144	65592	0.01194	0.01104	30
65286-66344	65811	0.01072	0.00993	27
65493-67117	66044	0.01725	0.01619	44
65712-67317	66244	0.01625	0.01509	41
65933-67517	66444	0.02014	0.0184	50
66145-67717	67217	0.02019	0.0184	50
66345-67917	67417	0.01797	0.01656	45
67118-68129	67617	0.01106	0.00993	27
67318-68614	67817	0.02056	0.01766	48
67518-68814	68017	0.01583	0.01435	39
67718-69016	68509	0.01683	0.01545	42
67918-69217	68714	0.01706	0.01582	43
68130-69417	68914	0.01617	0.01545	42
68615-69617	69117	0.00739	0.00809	22
68815-69844	69317	0.00789	0.00883	24
69017-70375	69517	0.00561	0.00662	18
69218-70575	69717	0.00639	0.00736	20
69418-70775	69950	0.0075	0.00773	21
69618-70975	70475	0.00644	0.00662	18
69845-71189	70675	0.00722	0.00625	17
70376-71389	70875	0.00778	0.00662	18
70576-71589	71075	0.009	0.00736	20
70776-71789	71289	0.00767	0.00662	18
70976-71989	71489	0.00878	0.00846	23
71190-72189	71689	0.00694	0.00736	20
71390-72405	71889	0.00772	0.00846	23
71590-72605	72089	0.00944	0.0103	28
71790-72880	72301	0.01072	0.01141	31
71990-73111	72505	0.01033	0.0103	28
72190-73361	72705	0.02072	0.01876	51
72406-73561	73004	0.02017	0.01803	49
72606-73761	73246	0.01756	0.01545	42
72881-73961	73461	0.01633	0.01435	39
73112-74162	73661	0.01456	0.01288	35
73362-74365	73861	0.00606	0.00625	17
73562-74597	74061	0.0085	0.00773	21
73762-74848	74262	0.00961	0.00957	26
73962-75086	74465	0.01231	0.01214	33
74163-75346	74748	0.01653	0.01582	43
74366-75825	74956	0.01864	0.01766	48
74598-76025	75186	0.01736	0.01656	45
74849-76232	75725	0.01742	0.01545	42
75087-76432	75925	0.01417	0.01251	34
75347-76632	76125	0.01222	0.0103	28
75826-76833	76332	0.01303	0.01067	29
76026-77040	76532	0.01269	0.01141	31
76233-77245	76732	0.01297	0.01251	34
76433-77494	76940	0.01536	0.01398	38
76633-77746	77140	0.01475	0.01361	37
76834-77946	77360	0.01133	0.01067	29
77041-78234	77636	0.01106	0.00993	27
77246-78434	77846	0.00828	0.00699	19
77495-78635	78134	0.01031	0.00993	27
77747-78903	78334	0.01047	0.0103	28
77947-79112	78534	0.00914	0.00883	24
78235-79312	78798	0.00925	0.00957	26
78435-79513	79012	0.01081	0.01104	30
78636-79713	79212	0.00906	0.00883	24
78904-79913	79413	0.00772	0.00773	21
79113-80121	79613	0.00961	0.00957	26
79313-80321	79813	0.00894	0.00846	23
79514-80529	80019	0.01028	0.00957	26
79714-80730	80221	0.00883	0.00773	21
79914-80937	80427	0.00889	0.00773	21
80122-81150	80629	0.00733	0.00662	18
80322-81350	80837	0.00689	0.00589	16
80530-81562	81050	0.00522	0.00478	13
80731-81762	81250	0.00539	0.00515	14
80938-82020	81452	0.00578	0.00552	15
81151-82220	81662	0.00556	0.00515	14
81351-82421	81886	0.00628	0.00589	16
81563-82632	82120	0.00694	0.00662	18
81763-82832	82321	0.00644	0.00662	18
82021-83032	82532	0.00606	0.00625	17
82221-83232	82732	0.00589	0.00625	17
82422-83432	82932	0.00686	0.00662	18
82633-83632	83132	0.00497	0.00442	12
82833-83832	83332	0.00464	0.00405	11
83033-84032	83532	0.00536	0.00478	13
83233-84232	83732	0.00497	0.00442	12
83433-84449	83932	0.00461	0.00515	14
83633-84649	84132	0.00511	0.00552	15
83833-84849	84333	0.006	0.00589	16
84033-85049	84549	0.00583	0.00552	15
84233-85256	84749	0.00683	0.00662	18
84450-85456	84949	0.00889	0.00846	23
84650-85672	85149	0.011	0.00993	27
84850-85893	85356	0.00956	0.0092	25
85050-86093	85558	0.00939	0.00957	26
85257-86293	85774	0.00917	0.0092	25
85457-86493	85993	0.00628	0.00589	16
85673-86693	86193	0.00461	0.00478	13
85894-86893	86393	0.00467	0.00442	12
86094-87094	86593	0.00467	0.00442	12
86294-87294	86793	0.00478	0.00442	12
86494-87495	86993	0.00422	0.00405	11
86694-87695	87194	0.00383	0.00368	10
86894-87895	87394	0.00411	0.00405	11
87095-88095	87595	0.00317	0.00294	8
87295-88304	87795	0.0045	0.00368	10
87496-88522	87995	0.006	0.00478	13
87696-88722	88195	0.00606	0.00515	14
87896-88922	88422	0.00622	0.00515	14
88096-89122	88622	0.00972	0.00809	22
88305-89322	88822	0.00806	0.00699	19
88523-89522	89022	0.00856	0.00736	20
88723-89722	89222	0.01072	0.0092	25
88923-89922	89422	0.01244	0.01067	29
89123-90122	89622	0.01144	0.00993	27
89323-90356	89822	0.01311	0.01141	31
89523-90556	90022	0.01117	0.00993	27
89723-90756	90256	0.01044	0.0092	25
89923-90956	90456	0.00978	0.00883	24
90123-91183	90656	0.00794	0.00773	21
90357-91383	90856	0.00661	0.00625	17
90557-91583	91056	0.00683	0.00662	18
90757-91783	91283	0.00611	0.00625	17
90957-91983	91483	0.00433	0.00478	13
91184-92183	91683	0.00489	0.00442	12
91384-92448	91883	0.00611	0.00589	16
91584-92675	92083	0.006	0.00625	17
91784-92884	92294	0.00617	0.00625	17
91984-93085	92575	0.00633	0.00625	17
92184-93370	92775	0.00794	0.00809	22
92449-93576	92985	0.00628	0.00699	19
92676-93776	93269	0.00733	0.00773	21
92885-93976	93476	0.00772	0.00773	21
93086-94210	93676	0.00994	0.01067	29
93371-94410	93876	0.00778	0.0092	25
93577-94695	94076	0.01333	0.01472	40
93777-94927	94310	0.01472	0.01545	42
93977-95135	94534	0.01339	0.01435	39
94211-95335	94827	0.012	0.01214	33
94411-95535	95027	0.01167	0.01104	30
94696-95735	95235	0.00544	0.00442	12
94928-95935	95435	0.00233	0.00184	5
95136-96135	95635	0.00233	0.00184	5
95336-96335	95835	0.00133	0.0011	3
95536-96535	96035	0.00078	0.00074	2
95736-96735	96235	0.00078	0.00074	2
95936-96935	96435	0.00117	0.0011	3
96136-97135	96635	0.00083	0.0011	3
96336-97335	96835	0.00061	0.00074	2
96536-98134	97035	0.00617	0.00442	12
96736-98349	97235	0.00861	0.00625	17
96936-98573	97926	0.00878	0.00625	17
97136-98794	98249	0.00878	0.00625	17
97336-98994	98449	0.00917	0.00662	18
98135-99194	98673	0.00361	0.00294	8
98350-99394	98894	0.00117	0.0011	3
98574-99594	99094	0.00172	0.00147	4
98795-99794	99294	0.00172	0.00147	4
98995-99994	99494	0.00133	0.0011	3
99195-100194	99694	0.00156	0.00147	4
99395-100394	99894	0.00156	0.00147	4
99595-100594	100094	0.00044	0.00074	2
99795-100794	100294	0.001	0.0011	3
99995-101015	100494	0.001	0.0011	3
100195-101215	100694	0.00189	0.00147	4
100395-101415	100915	0.00283	0.00221	6
100595-101615	101115	0.00339	0.00258	7
100795-101821	101315	0.00261	0.00184	5
101016-102021	101515	0.00422	0.00294	8
101216-102322	101721	0.00367	0.00258	7
101416-102522	101921	0.00378	0.00258	7
101616-102734	102186	0.0045	0.00331	9
101822-102937	102422	0.00611	0.00442	12
102022-103137	102634	0.0045	0.00331	9
102323-103337	102837	0.00394	0.00294	8
102523-103561	103037	0.00411	0.00368	10
102735-103761	103237	0.00361	0.00331	9
102938-103961	103461	0.004	0.00442	12
103138-104161	103661	0.005	0.00552	15
103338-104361	103861	0.00611	0.00625	17
103562-104561	104061	0.00817	0.00773	21
103762-104834	104261	0.00844	0.00773	21
103962-105034	104461	0.00889	0.00736	20
104162-105234	104734	0.00844	0.00662	18
104362-105434	104934	0.00733	0.00589	16
104562-105634	105134	0.00428	0.00331	9
104835-105834	105334	0.00433	0.00331	9
105035-106034	105534	0.00244	0.00184	5
105235-106234	105734	0.00211	0.00184	5
105435-106439	105934	0.00261	0.00221	6
105635-106659	106134	0.00333	0.00258	7
105835-106859	106339	0.00222	0.00184	5
106035-107059	106539	0.00167	0.00147	4
106235-107259	106759	0.00144	0.0011	3
106440-107459	106959	0.00144	0.0011	3
106660-107659	107159	0.0005	0.00037	1
106860-107859	107359	0.0005	0.00037	1
107060-108059	107559	0.0005	0.00037	1
107260-108259	107759	0.0005	0.00037	1
107460-108459	107959	0	0	0
107660-108659	108159	0	0	0
107860-108859	108359	0	0	0
108060-109059	108559	0	0	0
108260-109259	108759	0	0	0
108460-109459	108959	0	0	0
108660-109659	109159	0	0	0
108860-109859	109359	0.00022	0.00037	1
109060-110059	109559	0.00022	0.00037	1
109260-110259	109759	0.00022	0.00037	1
109460-110459	109959	0.00022	0.00037	1
109660-110659	110159	0.00078	0.00074	2
109860-110859	110359	0.00111	0.00074	2
110060-111059	110559	0.00111	0.00074	2
110260-111389	110759	0.00111	0.00074	2
110460-111590	110959	0.00133	0.0011	3
110660-111824	111289	0.00078	0.00074	2
110860-112024	111490	0.001	0.0011	3
111060-112280	111690	0.001	0.0011	3
111390-112481	111924	0.001	0.0011	3
111591-112702	112124	0.001	0.0011	3
111825-112929	112381	0.00178	0.00184	5
112025-113129	112581	0.001	0.0011	3
112281-113329	112829	0.001	0.0011	3
112482-113529	113029	0.001	0.0011	3
112703-113729	113229	0.00078	0.00074	2
112930-113929	113429	0	0	0
113130-114129	113629	0	0	0
113330-114329	113829	0.00056	0.00037	1
113530-114529	114029	0.001	0.0011	3
113730-114729	114229	0.001	0.0011	3
113930-114929	114429	0.00122	0.00147	4
114130-115129	114629	0.00144	0.00184	5
114330-115352	114829	0.00089	0.00147	4
114530-115552	115029	0.00083	0.0011	3
114730-115752	115229	0.00083	0.0011	3
114930-115952	115452	0.00083	0.0011	3
115130-116152	115652	0.00061	0.00074	2
115353-116352	115852	0.00061	0.00074	2
115553-116559	116052	0.00022	0.00037	1
115753-116759	116252	0.00022	0.00037	1
115953-116959	116452	0.00056	0.00037	1
116153-117159	116659	0.00078	0.00074	2
116353-117359	116859	0.00133	0.0011	3
116560-117559	117059	0.00133	0.0011	3
116760-117759	117259	0.00133	0.0011	3
116960-117959	117459	0.00078	0.00074	2
117160-118159	117659	0.00167	0.0011	3
117360-118359	117859	0.00111	0.00074	2
117560-118559	118059	0.00111	0.00074	2
117760-118759	118259	0.00228	0.00221	6
117960-118959	118459	0.00228	0.00221	6
118160-119159	118659	0.00117	0.00147	4
118360-119359	118859	0.00117	0.00147	4
118560-119559	119059	0.00117	0.00147	4
118760-119759	119259	0	0	0
118960-119959	119459	0	0	0
119160-120159	119659	0.00022	0.00037	1
119360-120359	119859	0.00044	0.00074	2
119560-120559	120059	0.0015	0.00147	4
119760-120857	120259	0.00222	0.00221	6
119960-121057	120459	0.00339	0.00368	10
120160-121257	120669	0.00339	0.00368	10
120360-121457	120957	0.00381	0.00368	10
120560-121657	121157	0.00275	0.00294	8
120858-121869	121357	0.00408	0.00368	10
121058-122069	121557	0.00292	0.00221	6
121258-122269	121769	0.00375	0.00258	7
121458-122490	121969	0.00311	0.00221	6
121658-122993	122169	0.00539	0.00405	11
121870-123193	122390	0.00383	0.00294	8
122070-123437	122893	0.00461	0.00368	10
122270-123679	123093	0.00561	0.00478	13
122491-123957	123328	0.00706	0.00589	16
122994-124213	123579	0.00828	0.00736	20
123194-124446	123797	0.01164	0.00993	27
123438-124646	124057	0.01142	0.00957	26
123680-124846	124340	0.00986	0.00809	22
123958-125076	124546	0.01269	0.01141	31
124214-125285	124746	0.01036	0.0092	25
124447-125485	124946	0.00689	0.00662	18
124647-125685	125185	0.00761	0.00736	20
124847-125885	125385	0.00789	0.00773	21
125077-126091	125585	0.00683	0.00699	19
125286-126291	125785	0.00828	0.00883	24
125486-126545	125991	0.01156	0.01177	32
125686-127207	126191	0.01494	0.01398	38
125886-127407	126391	0.01739	0.01582	43
126092-127607	126660	0.019	0.01729	47
126292-127807	127307	0.02022	0.01729	47
126546-128007	127507	0.01947	0.01619	44
127208-128207	127707	0.01547	0.01398	38
127408-128407	127907	0.01247	0.01177	32
127608-128607	128107	0.00953	0.0092	25
127808-128807	128307	0.00569	0.00625	17
128008-129007	128507	0.00356	0.00478	13
128208-129207	128707	0.00344	0.00405	11
128408-129407	128907	0.00322	0.00368	10
128608-129607	129107	0.00133	0.0011	3
128808-129807	129307	0.00211	0.00184	5
129008-130007	129507	0.00133	0.0011	3
129208-130207	129707	0.001	0.0011	3
129408-130407	129907	0.0015	0.00147	4
129608-130607	130107	0.00206	0.00184	5
129808-130819	130307	0.0035	0.00368	10
130008-131626	130507	0.01014	0.01251	34
130208-131826	130707	0.01467	0.01619	44
130408-132026	131526	0.01939	0.02024	55
130608-132226	131726	0.02444	0.02502	68
130820-132426	131926	0.02556	0.02539	69
131627-132626	132126	0.02308	0.02024	55
131827-132826	132326	0.02256	0.01987	54
132027-133026	132526	0.01911	0.01729	47
132227-133226	132726	0.01578	0.01435	39
132427-133426	132926	0.01478	0.01361	37
132627-133626	133126	0.01383	0.01251	34
132827-134429	133326	0.01189	0.01214	33
133027-134758	133526	0.01439	0.01435	39
133227-135303	133731	0.01406	0.01435	39
133427-135523	134658	0.01761	0.01803	49
133627-135787	134859	0.02147	0.02244	61
134430-135987	135415	0.02075	0.02171	59
134759-136187	135687	0.01847	0.01987	54
135304-136387	135887	0.01825	0.02024	55
135524-136701	136087	0.01469	0.01693	46
135788-136901	136287	0.00928	0.01141	31
135988-137139	136487	0.02178	0.0195	53
136188-137373	136801	0.02469	0.02244	61
136388-137573	137026	0.02397	0.02097	57
136702-137773	137273	0.02264	0.0195	53
136902-137973	137473	0.02197	0.01913	52
137140-138173	137673	0.00947	0.00993	27
137374-138373	137873	0.00617	0.00662	18
137574-138573	138073	0.00706	0.00736	20
137774-138773	138273	0.01278	0.01251	34
137974-138974	138473	0.01444	0.01398	38
138174-139174	138673	0.01461	0.01398	38
138374-139411	138874	0.01858	0.01803	49
138574-139793	139074	0.02608	0.0287	78
138774-140157	139285	0.02225	0.02576	70
138975-140357	139561	0.02186	0.02502	68
139175-140576	140041	0.02508	0.02833	77
139412-140776	140257	0.02078	0.02355	64
139794-140976	140460	0.01239	0.01214	33
140158-141692	140676	0.01261	0.01177	32
140358-141892	140876	0.01344	0.01288	35
140577-142092	141085	0.00994	0.00993	27
140777-142292	141792	0.01017	0.0103	28
140977-142493	141992	0.00939	0.00957	26
141693-142693	142192	0.00978	0.0092	25
141893-142893	142393	0.00856	0.00809	22
142093-143111	142593	0.01442	0.01288	35
142293-143354	142793	0.01847	0.01693	46
142494-143799	142993	0.02386	0.02208	60
142694-143999	143235	0.02164	0.0206	56
142894-144211	143466	0.02219	0.02171	59
143112-144411	143899	0.01544	0.01545	42
143355-144611	144111	0.00989	0.00993	27
143800-144811	144311	0.005	0.00515	14
144000-145011	144511	0.00372	0.00405	11
144212-145211	144711	0.0015	0.00147	4
144412-145411	144911	0.0015	0.00147	4
144612-145611	145111	0.0015	0.00147	4
144812-145811	145311	0.00133	0.0011	3
145012-146011	145511	0.00211	0.00184	5
145212-146211	145711	0.00189	0.00147	4
145412-146411	145911	0.00211	0.00184	5
145612-146611	146111	0.00344	0.00405	11
145812-146811	146311	0.00333	0.00442	12
146012-147011	146511	0.00444	0.00515	14
146212-147211	146711	0.00803	0.00809	22
146412-147411	146911	0.01236	0.01214	33
146612-147611	147111	0.01325	0.01214	33
146812-148181	147311	0.02008	0.01656	45
147012-148452	147511	0.02147	0.01803	49
147212-148652	148060	0.02117	0.0184	50
147412-148852	148316	0.01761	0.01509	41
147612-149058	148552	0.01828	0.01656	45
148182-149258	148752	0.01172	0.01214	33
148453-149458	148958	0.00939	0.00993	27
148653-149658	149158	0.00667	0.00699	19
148853-149897	149358	0.00878	0.00957	26
149059-150097	149558	0.00761	0.00736	20
149259-150297	149788	0.00689	0.00662	18
149459-150530	149997	0.00783	0.00736	20
149659-150784	150197	0.00961	0.0092	25
149898-151050	150403	0.00806	0.00736	20
150098-151250	150630	0.00722	0.00662	18
150298-151501	150884	0.00956	0.00883	24
150531-151734	151150	0.00767	0.00736	20
150785-151934	151392	0.00661	0.00625	17
151051-152461	151634	0.00583	0.00515	14
151251-152682	151834	0.0055	0.00478	13
151502-152882	152319	0.00367	0.00294	8
151735-153082	152582	0.00478	0.00368	10
151935-153294	152782	0.00444	0.00331	9
152462-153494	152982	0.00375	0.00258	7
152683-153694	153194	0.00342	0.00258	7
152883-153894	153394	0.00314	0.00258	7
153083-154182	153594	0.00347	0.00331	9
153295-154392	153794	0.00381	0.00368	10
153495-154592	154082	0.00389	0.00405	11
153695-154792	154292	0.00389	0.00405	11
153895-154992	154492	0.00367	0.00368	10
154183-155192	154692	0.00222	0.00221	6
154393-155392	154892	0.00094	0.0011	3
154593-155592	155092	0.00022	0.00037	1
154793-155792	155292	0	0	0
154993-155992	155492	0	0	0
155193-156192	155692	0.00022	0.00037	1
155393-156392	155892	0.00117	0.00147	4
155593-156592	156092	0.00117	0.00147	4
155793-156792	156292	0.00172	0.00184	5
155993-156992	156492	0.00228	0.00221	6
156193-157192	156692	0.00206	0.00184	5
156393-157392	156892	0.00111	0.00074	2
156593-157592	157092	0.00167	0.0011	3
156793-157792	157292	0.00111	0.00074	2
156993-157992	157492	0.00078	0.00074	2
157193-158192	157692	0.00133	0.0011	3
157393-158399	157892	0.00133	0.0011	3
157593-158599	158092	0.00078	0.00074	2
157793-158799	158292	0.00078	0.00074	2
157993-158999	158499	0.00056	0.00037	1
158193-159199	158699	0.00022	0.00037	1
158400-159399	158899	0.00061	0.00074	2
158600-159622	159099	0.00061	0.00074	2
158800-159822	159299	0.00061	0.00074	2
159000-160022	159499	0.00083	0.0011	3
159200-160222	159722	0.00083	0.0011	3
159400-160422	159922	0.00089	0.00147	4
159623-160622	160122	0.00144	0.00184	5
159823-160822	160322	0.00144	0.00184	5
160023-161022	160522	0.00122	0.00147	4
160223-161222	160722	0.001	0.0011	3
160423-161422	160922	0.00056	0.00037	1
160623-161622	161122	0	0	0
160823-161822	161322	0	0	0
161023-162022	161522	0.00022	0.00037	1
161223-162270	161722	0.00078	0.00074	2
161423-162470	161922	0.001	0.0011	3
161623-162740	162170	0.001	0.0011	3
161823-162940	162370	0.00156	0.00147	4
162023-163174	162571	0.00156	0.00147	4
162271-163374	162840	0.00122	0.00147	4
162471-163575	163074	0.001	0.0011	3
162741-163905	163274	0.001	0.0011	3
162941-164105	163475	0.001	0.0011	3
163175-164305	163805	0.00133	0.0011	3
163375-164505	164005	0.00111	0.00074	2
163576-164705	164205	0.00111	0.00074	2
163906-164905	164405	0.00111	0.00074	2
164106-165105	164605	0.00056	0.00037	1
164306-165305	164805	0.00022	0.00037	1
164506-165505	165005	0.00022	0.00037	1
164706-165705	165205	0.00022	0.00037	1
164906-165905	165405	0.00022	0.00037	1
165106-166105	165605	0.00022	0.00037	1
165306-166305	165805	0	0	0
165506-166505	166005	0	0	0
165706-166705	166205	0	0	0
165906-166905	166405	0	0	0
166106-167105	166605	0	0	0
166306-167305	166805	0	0	0
166506-167505	167005	0.0005	0.00037	1
166706-167705	167205	0.0005	0.00037	1
166906-167905	167405	0.0005	0.00037	1
167106-168105	167605	0.0005	0.00037	1
167306-168325	167805	0.00144	0.0011	3
167506-168525	168005	0.00094	0.00074	2
167706-168730	168205	0.00144	0.0011	3
167906-168930	168425	0.00222	0.00184	5
168106-169130	168630	0.00333	0.00258	7
168326-169330	168830	0.00239	0.00184	5
168526-169530	169030	0.00261	0.00221	6
168731-169730	169230	0.00267	0.00221	6
168931-169930	169430	0.00433	0.00331	9
169131-170130	169630	0.00372	0.00294	8
169331-170398	169830	0.00733	0.00589	16
169531-170598	170030	0.00844	0.00662	18
169731-170798	170298	0.00789	0.00625	17
169931-170998	170498	0.00744	0.00662	18
170131-171198	170698	0.00872	0.00809	22
170399-171398	170898	0.00533	0.00552	15
170599-171622	171098	0.005	0.00552	15
170799-171822	171298	0.005	0.00552	15
170999-172022	171522	0.00356	0.00368	10
171199-172225	171722	0.00411	0.00368	10
171399-172431	171922	0.00389	0.00331	9
171623-172688	172125	0.00472	0.00368	10
171823-172924	172331	0.00633	0.00478	13
172023-173124	172531	0.00578	0.00442	12
172226-173330	172824	0.00344	0.00258	7
172432-173530	173024	0.00456	0.00331	9
172689-173730	173230	0.00311	0.00221	6
172925-173930	173430	0.00261	0.00184	5
173125-174151	173630	0.00339	0.00258	7
173331-174351	173830	0.00339	0.00258	7
173531-174551	174051	0.00228	0.00184	5
173731-174751	174251	0.00211	0.00184	5
173931-174951	174451	0.001	0.0011	3
174152-175151	174651	0.00044	0.00074	2
174352-175351	174851	0.001	0.0011	3
174552-175551	175051	0.00156	0.00147	4
174752-175751	175251	0.00133	0.0011	3
174952-175951	175451	0.00133	0.0011	3
175152-176172	175651	0.00172	0.00147	4
175352-176396	175851	0.00172	0.00147	4
175552-176596	176051	0.00172	0.00147	4
175752-177041	176272	0.00861	0.00625	17
175952-177241	176496	0.00861	0.00625	17
176173-177441	176711	0.00822	0.00589	16
176397-177641	177141	0.00806	0.00589	16
176597-177841	177341	0.0075	0.00552	15
177042-178041	177541	0.00061	0.00074	2
177242-178241	177741	0.00061	0.00074	2
177442-178441	177941	0.00117	0.0011	3
177642-179826	178107	0.00083	0.00079	2

## Sheet: Summary
Pi	M.inge	M.jack	M.late	M.lolo	M.mann	M.nage	M.rubi	M.trog	M.yunn	Average
LSC	0.00863	0.00861	0.0086	0.00861	0.0086	0.00862	0.00865	0.0086	0.00864	0.00861778
IR	0.00503	0.00521	0.00514	0.00515	0.00512	0.00508	0.00456	0.00515	0.00476	0.00502222
SSC	0.01167	0.01102	0.01159	0.01113	0.01176	0.01179	0.01416	0.01113	0.01264	0.0118767
