# Supplementary material for: Comparative Analysis the Complete Chloroplast Genomes of Nine Musa Species: Genomic Features, Comparative Analysis, and Phylogenetic Implications
Source: Front Plant Sci. 2022 Feb 10;13:832884. doi: 10.3389/fpls.2022.832884 (PMC8866658; doi:10.3389/fpls.2022.832884)
Supplement: Supplementary Table 6 — SNP and InDels statistics. [file Table_6.XLSX]

## Sheet: Sheet1
Location and length of intron-containing genes in Musa nagensium chloroplast genome
Gene	Location	Exon I (bp)	Intron I (bp)	Exon II (bp)	intron II (bp)	Exon Ⅲ （bp）
atpF	LSC	145	837	410
clpP	LSC	71	827	292	637	228
ndhA	SSC/IR	551	1071	541
ndhB *	IR	777	700	756
petB	LSC	6	817	642
petD	LSC	8	729	475
rpl16	LSC	9	1050	402
rpl2 *	IR	391	662	431
rpoC1	LSC	432	714	1629
rps12 *	LSC/IR	114	541	232
rps16	LSC	40	832	212
trnA-UGC *	IR	38	801	35
trnG-UCC	LSC	23	699	48
trnI-GAU *	IR	37	963	35
trnK-UUU	LSC	37	2683	35
trnL-UAA	LSC	35	551	50
trnV-UAC	LSC	38	590	35
ycf3	LSC	124	730	228	776	155
* gene in IRs
