# Supplementary material for: Comparative Analysis the Complete Chloroplast Genomes of Nine Musa Species: Genomic Features, Comparative Analysis, and Phylogenetic Implications
Source: Front Plant Sci. 2022 Feb 10;13:832884. doi: 10.3389/fpls.2022.832884 (PMC8866658; doi:10.3389/fpls.2022.832884)
Supplement: Supplementary Table 7 — Raw data of Pi values. [file Data_Sheet_2.xlsx]

## Sheet: SUM
Codon	M.inge	M.jack	M.late	M.lolo	M.mann	M.nage	M.rubi	M.trog	M.yunn
Number	29226	29058	28690	29093	29035	29289	29321	28945	29360
LAUC	UGC(C)	UGC(C)	UGC(C)	UGC(C)	UGC(C)	UGC(C)	UGC(C)	UGC(C)	UGC(C)
%	0.3	0.3	0.3	0.31	0.3	0.31	0.3	0.3	0.31
LAUC	CGC(R)	CGC(R)	CGC(R)	CGC(R)	CGC(R)	CGC(R)	CGC(R)	CGC(R)	CGC(R)
%	0.32	0.32	0.32	0.32	0.33	0.31	0.31	0.32	0.32
MFUC	AAA(K)	AAA(K)	AAA(K)	AAA(K)	AAA(K)	AAA(K)	AAA(K)	AAA(K)	AAA(K)
%	4.36	4.2	4.15	4.27	4.23	4.19	4.2	4.2	4.23
MFUC	AUU(I)	AUU(I)	AUU(I)	AUU(I)	AUU(I)	AUU(I)	AUU(I)	AUU(I)	AUU(I)
%	4.24	4.17	4.17	4.15	4.16	4.23	4.22	4.17	4.21
MFUC	GAA(E)	GAA(E)	GAA(E)	GAA(E)	GAA(E)	GAA(E)	GAA(E)	GAA(E)	GAA(E)
%	4.21	4.27	4.32	4.27	4.29	4.34	4.33	4.32	4.39
RSCU>1	29	29	29	29	29	29	29	29	29
RSCU=1	2	2	2	2	2	2	2	2	2						W
RSCU<1	30	30	30	30	30	30	30	30	30
Amino acid coding codon	29137	28969	28600	29004	28945	29199	29231	28856	29270
Amino acid (type of codon)	M.inge	M.jack	M.late	M.lolo	M.mann	M.nage	M.rubi	M.trog	M.yunn		Amino acid	M.inge	M.jack	M.late	M.lolo	M.mann	M.nage	M.rubi	M.trog	M.yunn
F(2)	1641	1645	1611	1641	1626	1652	1638	1645	1641		F	0.0563201	0.0567848	0.0563287	0.0565784	0.0561755	0.0565773	0.0560364	0.0570072	0.0560642
L(6)	2945	2948	2887	2941	2933	2939	2948	2933	2952		L	0.101074	0.101764	0.100944	0.1014	0.10133	0.100654	0.100852	0.101643	0.100854
I(3)	2545	2520	2480	2513	2530	2551	2553	2512	2554		I	0.087346	0.0869895	0.0867133	0.0866432	0.0874072	0.087366	0.0873388	0.087053	0.0872566
M(1)	676	671	677	670	679	684	682	668	683		M	0.0232007	0.0231627	0.0236713	0.0231003	0.0234583	0.0234255	0.0233314	0.0231494	0.0233345
V(4)	1568	1578	1558	1570	1572	1572	1568	1581	1584		V	0.0538147	0.054472	0.0544755	0.0541305	0.0543099	0.0538375	0.0536417	0.0547893	0.0541168
S(6)	2295	2286	2267	2300	2278	2303	2312	2270	2310		S	0.0787658	0.0789119	0.0792657	0.0792994	0.078701	0.0788726	0.0790941	0.0786665	0.0789204
P(4)	1178	1179	1170	1182	1180	1194	1190	1174	1185		P	0.0404297	0.0406987	0.0409091	0.040753	0.040767	0.0408918	0.0407102	0.0406848	0.0404851
T(4)	1450	1457	1460	1461	1470	1471	1475	1447	1479		T	0.0497649	0.0502951	0.051049	0.0503724	0.050786	0.0503784	0.0504601	0.0501456	0.0505296
A(4)	1426	1418	1425	1414	1437	1438	1434	1419	1431		A	0.0489412	0.0489489	0.0498252	0.0487519	0.0496459	0.0492483	0.0490575	0.0491752	0.0488896
Y(2)	1096	1087	1075	1093	1080	1097	1099	1074	1090		Y	0.0376154	0.0375229	0.0375874	0.0376845	0.0373121	0.0375698	0.0375971	0.0372193	0.0372395
H(2)	694	689	683	690	687	687	691	684	686		H	0.0238185	0.023784	0.0238811	0.0237898	0.0237347	0.0235282	0.0236393	0.0237039	0.023437
Q(2)	1046	1020	1018	1021	1038	1051	1052	1017	1060		Q	0.0358994	0.0352101	0.0355944	0.035202	0.0358611	0.0359944	0.0359892	0.035244	0.0362146
N(2)	1501	1454	1403	1455	1433	1468	1472	1456	1490		N	0.0515153	0.0501916	0.0490559	0.0501655	0.0495077	0.0502757	0.0503575	0.0504574	0.0509054
K(2)	1705	1646	1591	1669	1643	1646	1657	1632	1662		K	0.0585167	0.0568194	0.0556294	0.0575438	0.0567628	0.0563718	0.0566864	0.0565567	0.0567817
D(2)	1249	1259	1220	1262	1230	1249	1250	1249	1252		D	0.0428665	0.0434603	0.0426573	0.0435112	0.0424944	0.0427754	0.0427628	0.0432839	0.0427742
E(2)	1662	1657	1676	1666	1687	1706	1709	1662	1726		E	0.0570409	0.0571991	0.0586014	0.0574404	0.058283	0.0584267	0.0584653	0.0575963	0.0589682
C(2)	335	329	329	330	329	335	339	327	335		C	0.0114974	0.011357	0.0115035	0.0113777	0.0113664	0.011473	0.0115973	0.0113321	0.0114452
W(1)	491	493	483	493	486	495	498	489	491		W	0.0168514	0.0170182	0.0168881	0.0169977	0.0167905	0.0169526	0.0170367	0.0169462	0.0167749
R(6)	1778	1779	1754	1776	1782	1809	1811	1773	1805		R	0.0610221	0.0614105	0.0613287	0.0612329	0.061565	0.0619542	0.0619548	0.061443	0.0616672
G(4)	1856	1854	1833	1857	1845	1852	1853	1844	1854		G	0.0636991	0.0639994	0.0640909	0.0640257	0.0637416	0.0634268	0.0633916	0.0639035	0.0633413

## Sheet: Musa_ingens
Codon	Count	RSCU
UUU(F)	830	1.29
UUC(F)	455	0.71
UUA(L)	733	1.9
UUG(L)	491	1.27
CUU(L)	457	1.19
CUC(L)	159	0.41
CUA(L)	325	0.84
CUG(L)	146	0.38
AUU(I)	970	1.47
AUC(I)	377	0.57
AUA(I)	632	0.96
AUG(M)	535	1
GUU(V)	464	1.43
GUC(V)	168	0.52
GUA(V)	493	1.52
GUG(V)	173	0.53
UCU(S)	499	1.71
UCC(S)	271	0.93
UCA(S)	350	1.2
UCG(S)	157	0.54
CCU(P)	372	1.59
CCC(P)	183	0.78
CCA(P)	283	1.21
CCG(P)	98	0.42
ACU(T)	454	1.57
ACC(T)	223	0.77
ACA(T)	349	1.21
ACG(T)	130	0.45
GCU(A)	567	1.83
GCC(A)	196	0.63
GCA(A)	355	1.15
GCG(A)	118	0.38
UAU(Y)	677	1.59
UAC(Y)	177	0.41
UAA(*)	40	1.52
UAG(*)	19	0.72
CAU(H)	431	1.54
CAC(H)	127	0.46
CAA(Q)	628	1.54
CAG(Q)	185	0.46
AAU(N)	842	1.55
AAC(N)	247	0.45
AAA(K)	902	1.49
AAG(K)	306	0.51
GAU(D)	757	1.61
GAC(D)	183	0.39
GAA(E)	939	1.5
GAG(E)	315	0.5
UGU(C)	196	1.48
UGC(C)	68	0.52
UGA(*)	20	0.76
UGG(W)	389	1
CGU(R)	327	1.43
CGC(R)	72	0.31
CGA(R)	315	1.38
CGG(R)	102	0.45
AGU(S)	382	1.31
AGC(S)	88	0.3
AGA(R)	428	1.87
AGG(R)	128	0.56
GGU(G)	534	1.38
GGC(G)	153	0.39
GGA(G)	634	1.64
GGG(G)	230	0.59

## Sheet: Musa_jackeyi
Codon	Count	RSCU
UUU(F)	820	1.27
UUC(F)	469	0.73
UUA(L)	736	1.91
UUG(L)	494	1.28
CUU(L)	458	1.19
CUC(L)	157	0.41
CUA(L)	322	0.83
CUG(L)	149	0.39
AUU(I)	958	1.46
AUC(I)	377	0.57
AUA(I)	632	0.96
AUG(M)	531	1
GUU(V)	462	1.41
GUC(V)	169	0.52
GUA(V)	505	1.54
GUG(V)	173	0.53
UCU(S)	507	1.74
UCC(S)	273	0.94
UCA(S)	347	1.19
UCG(S)	157	0.54
CCU(P)	370	1.58
CCC(P)	188	0.8
CCA(P)	279	1.19
CCG(P)	99	0.42
ACU(T)	459	1.58
ACC(T)	220	0.76
ACA(T)	351	1.21
ACG(T)	130	0.45
GCU(A)	567	1.84
GCC(A)	197	0.64
GCA(A)	350	1.14
GCG(A)	116	0.38
UAU(Y)	670	1.58
UAC(Y)	176	0.42
UAA(*)	39	1.48
UAG(*)	19	0.72
CAU(H)	426	1.54
CAC(H)	127	0.46
CAA(Q)	620	1.55
CAG(Q)	182	0.45
AAU(N)	837	1.54
AAC(N)	247	0.46
AAA(K)	885	1.49
AAG(K)	302	0.51
GAU(D)	764	1.61
GAC(D)	183	0.39
GAA(E)	958	1.52
GAG(E)	305	0.48
UGU(C)	194	1.5
UGC(C)	65	0.5
UGA(*)	21	0.8
UGG(W)	390	1
CGU(R)	325	1.42
CGC(R)	72	0.32
CGA(R)	314	1.37
CGG(R)	102	0.45
AGU(S)	381	1.31
AGC(S)	84	0.29
AGA(R)	431	1.89
AGG(R)	127	0.56
GGU(G)	536	1.38
GGC(G)	153	0.39
GGA(G)	636	1.64
GGG(G)	226	0.58

## Sheet: Musa_laterita
Codon	Count	RSCU
UUU(F)	809	1.28
UUC(F)	458	0.72
UUA(L)	729	1.92
UUG(L)	485	1.28
CUU(L)	450	1.19
CUC(L)	154	0.41
CUA(L)	309	0.81
CUG(L)	149	0.39
AUU(I)	950	1.47
AUC(I)	377	0.58
AUA(I)	614	0.95
AUG(M)	533	1
GUU(V)	454	1.41
GUC(V)	163	0.51
GUA(V)	497	1.54
GUG(V)	177	0.55
UCU(S)	495	1.71
UCC(S)	283	0.98
UCA(S)	333	1.15
UCG(S)	159	0.55
CCU(P)	366	1.57
CCC(P)	192	0.82
CCA(P)	274	1.18
CCG(P)	100	0.43
ACU(T)	452	1.56
ACC(T)	228	0.79
ACA(T)	356	1.23
ACG(T)	123	0.42
GCU(A)	565	1.84
GCC(A)	194	0.63
GCA(A)	350	1.14
GCG(A)	122	0.4
UAU(Y)	664	1.58
UAC(Y)	177	0.42
UAA(*)	39	1.48
UAG(*)	21	0.8
CAU(H)	425	1.55
CAC(H)	123	0.45
CAA(Q)	617	1.54
CAG(Q)	186	0.46
AAU(N)	812	1.54
AAC(N)	240	0.46
AAA(K)	868	1.5
AAG(K)	286	0.5
GAU(D)	743	1.6
GAC(D)	183	0.4
GAA(E)	953	1.5
GAG(E)	318	0.5
UGU(C)	194	1.49
UGC(C)	66	0.51
UGA(*)	19	0.72
UGG(W)	384	1
CGU(R)	319	1.41
CGC(R)	75	0.33
CGA(R)	308	1.36
CGG(R)	104	0.46
AGU(S)	380	1.31
AGC(S)	88	0.3
AGA(R)	422	1.86
AGG(R)	132	0.58
GGU(G)	530	1.38
GGC(G)	150	0.39
GGA(G)	632	1.65
GGG(G)	223	0.58

## Sheet: Musa_lolodensis
Codon	Count	RSCU
UUU(F)	829	1.28
UUC(F)	469	0.72
UUA(L)	750	1.92
UUG(L)	497	1.27
CUU(L)	463	1.19
CUC(L)	155	0.4
CUA(L)	327	0.84
CUG(L)	149	0.38
AUU(I)	961	1.46
AUC(I)	380	0.58
AUA(I)	639	0.97
AUG(M)	532	1
GUU(V)	465	1.42
GUC(V)	167	0.51
GUA(V)	506	1.55
GUG(V)	171	0.52
UCU(S)	508	1.72
UCC(S)	283	0.96
UCA(S)	352	1.19
UCG(S)	160	0.54
CCU(P)	373	1.58
CCC(P)	191	0.81
CCA(P)	282	1.19
CCG(P)	100	0.42
ACU(T)	461	1.57
ACC(T)	222	0.76
ACA(T)	357	1.22
ACG(T)	132	0.45
GCU(A)	570	1.85
GCC(A)	197	0.64
GCA(A)	352	1.14
GCG(A)	116	0.38
UAU(Y)	679	1.58
UAC(Y)	180	0.42
UAA(*)	38	1.44
UAG(*)	21	0.8
CAU(H)	425	1.53
CAC(H)	129	0.47
CAA(Q)	621	1.54
CAG(Q)	186	0.46
AAU(N)	841	1.54
AAC(N)	248	0.46
AAA(K)	907	1.5
AAG(K)	303	0.5
GAU(D)	767	1.61
GAC(D)	186	0.39
GAA(E)	958	1.51
GAG(E)	315	0.49
UGU(C)	193	1.48
UGC(C)	68	0.52
UGA(*)	20	0.76
UGG(W)	396	1
CGU(R)	323	1.41
CGC(R)	72	0.31
CGA(R)	315	1.38
CGG(R)	101	0.44
AGU(S)	386	1.3
AGC(S)	86	0.29
AGA(R)	435	1.9
AGG(R)	127	0.55
GGU(G)	542	1.38
GGC(G)	152	0.39
GGA(G)	648	1.65
GGG(G)	226	0.58

## Sheet: Musa_mannii
Codon	Count	RSCU
UUU(F)	829	1.28
UUC(F)	469	0.72
UUA(L)	750	1.92
UUG(L)	497	1.27
CUU(L)	463	1.19
CUC(L)	155	0.4
CUA(L)	327	0.84
CUG(L)	149	0.38
AUU(I)	961	1.46
AUC(I)	380	0.58
AUA(I)	639	0.97
AUG(M)	532	1
GUU(V)	465	1.42
GUC(V)	167	0.51
GUA(V)	506	1.55
GUG(V)	171	0.52
UCU(S)	508	1.72
UCC(S)	283	0.96
UCA(S)	352	1.19
UCG(S)	160	0.54
CCU(P)	373	1.58
CCC(P)	191	0.81
CCA(P)	282	1.19
CCG(P)	100	0.42
ACU(T)	461	1.57
ACC(T)	222	0.76
ACA(T)	357	1.22
ACG(T)	132	0.45
GCU(A)	570	1.85
GCC(A)	197	0.64
GCA(A)	352	1.14
GCG(A)	116	0.38
UAU(Y)	679	1.58
UAC(Y)	180	0.42
UAA(*)	38	1.44
UAG(*)	21	0.8
CAU(H)	425	1.53
CAC(H)	129	0.47
CAA(Q)	621	1.54
CAG(Q)	186	0.46
AAU(N)	841	1.54
AAC(N)	248	0.46
AAA(K)	907	1.5
AAG(K)	303	0.5
GAU(D)	767	1.61
GAC(D)	186	0.39
GAA(E)	958	1.51
GAG(E)	315	0.49
UGU(C)	193	1.48
UGC(C)	68	0.52
UGA(*)	20	0.76
UGG(W)	396	1
CGU(R)	323	1.41
CGC(R)	72	0.31
CGA(R)	315	1.38
CGG(R)	101	0.44
AGU(S)	386	1.3
AGC(S)	86	0.29
AGA(R)	435	1.9
AGG(R)	127	0.55
GGU(G)	542	1.38
GGC(G)	152	0.39
GGA(G)	648	1.65
GGG(G)	226	0.58

## Sheet: Musa_nagensium
Codon	Count	RSCU
UUU(F)	829	1.29
UUC(F)	457	0.71
UUA(L)	745	1.94
UUG(L)	486	1.27
CUU(L)	455	1.19
CUC(L)	156	0.41
CUA(L)	312	0.81
CUG(L)	146	0.38
AUU(I)	972	1.47
AUC(I)	377	0.57
AUA(I)	628	0.95
AUG(M)	537	1
GUU(V)	456	1.41
GUC(V)	166	0.51
GUA(V)	501	1.55
GUG(V)	174	0.54
UCU(S)	503	1.72
UCC(S)	275	0.94
UCA(S)	340	1.16
UCG(S)	160	0.55
CCU(P)	373	1.58
CCC(P)	191	0.81
CCA(P)	282	1.19
CCG(P)	99	0.42
ACU(T)	454	1.56
ACC(T)	226	0.78
ACA(T)	357	1.23
ACG(T)	127	0.44
GCU(A)	568	1.84
GCC(A)	195	0.63
GCA(A)	353	1.14
GCG(A)	120	0.39
UAU(Y)	671	1.57
UAC(Y)	183	0.43
UAA(*)	39	1.48
UAG(*)	21	0.8
CAU(H)	428	1.56
CAC(H)	122	0.44
CAA(Q)	633	1.54
CAG(Q)	187	0.46
AAU(N)	830	1.54
AAC(N)	250	0.46
AAA(K)	885	1.5
AAG(K)	297	0.5
GAU(D)	752	1.6
GAC(D)	187	0.4
GAA(E)	963	1.51
GAG(E)	315	0.49
UGU(C)	195	1.49
UGC(C)	67	0.51
UGA(*)	19	0.72
UGG(W)	391	1
CGU(R)	329	1.42
CGC(R)	73	0.32
CGA(R)	315	1.36
CGG(R)	104	0.45
AGU(S)	390	1.33
AGC(S)	86	0.29
AGA(R)	434	1.88
AGG(R)	131	0.57
GGU(G)	537	1.39
GGC(G)	147	0.38
GGA(G)	639	1.65
GGG(G)	222	0.57

## Sheet: Musa_rubinea
Codon	Count	RSCU
UUU(F)	831	1.29
UUC(F)	461	0.71
UUA(L)	755	1.94
UUG(L)	492	1.26
CUU(L)	464	1.19
CUC(L)	154	0.4
CUA(L)	323	0.83
CUG(L)	148	0.38
AUU(I)	977	1.47
AUC(I)	383	0.58
AUA(I)	636	0.96
AUG(M)	538	1
GUU(V)	461	1.42
GUC(V)	167	0.51
GUA(V)	502	1.54
GUG(V)	173	0.53
UCU(S)	505	1.71
UCC(S)	285	0.96
UCA(S)	348	1.18
UCG(S)	161	0.54
CCU(P)	372	1.57
CCC(P)	192	0.81
CCA(P)	288	1.21
CCG(P)	98	0.41
ACU(T)	461	1.57
ACC(T)	224	0.76
ACA(T)	362	1.23
ACG(T)	128	0.44
GCU(A)	574	1.85
GCC(A)	196	0.63
GCA(A)	355	1.14
GCG(A)	117	0.38
UAU(Y)	679	1.58
UAC(Y)	183	0.42
UAA(*)	40	1.52
UAG(*)	21	0.8
CAU(H)	427	1.55
CAC(H)	125	0.45
CAA(Q)	638	1.55
CAG(Q)	186	0.45
AAU(N)	840	1.54
AAC(N)	249	0.46
AAA(K)	893	1.5
AAG(K)	300	0.5
GAU(D)	757	1.61
GAC(D)	185	0.39
GAA(E)	967	1.5
GAG(E)	322	0.5
UGU(C)	199	1.5
UGC(C)	66	0.5
UGA(*)	18	0.68
UGG(W)	399	1
CGU(R)	327	1.41
CGC(R)	72	0.31
CGA(R)	313	1.35
CGG(R)	108	0.47
AGU(S)	391	1.32
AGC(S)	87	0.29
AGA(R)	438	1.89
AGG(R)	133	0.57
GGU(G)	540	1.39
GGC(G)	149	0.38
GGA(G)	647	1.66
GGG(G)	223	0.57

## Sheet: Musa_troglodytarum
Codon	Count	RSCU
UUU(F)	825	1.27
UUC(F)	479	0.73
UUA(L)	746	1.92
UUG(L)	495	1.27
CUU(L)	461	1.19
CUC(L)	157	0.4
CUA(L)	326	0.84
CUG(L)	149	0.38
AUU(I)	960	1.46
AUC(I)	377	0.57
AUA(I)	639	0.97
AUG(M)	531	1
GUU(V)	465	1.41
GUC(V)	170	0.51
GUA(V)	515	1.56
GUG(V)	172	0.52
UCU(S)	514	1.76
UCC(S)	280	0.96
UCA(S)	350	1.2
UCG(S)	157	0.54
CCU(P)	371	1.58
CCC(P)	190	0.81
CCA(P)	281	1.19
CCG(P)	99	0.42
ACU(T)	457	1.57
ACC(T)	221	0.76
ACA(T)	357	1.23
ACG(T)	130	0.45
GCU(A)	573	1.85
GCC(A)	197	0.64
GCA(A)	352	1.14
GCG(A)	117	0.38
UAU(Y)	670	1.59
UAC(Y)	175	0.41
UAA(*)	40	1.52
UAG(*)	19	0.72
CAU(H)	425	1.54
CAC(H)	126	0.46
CAA(Q)	621	1.54
CAG(Q)	185	0.46
AAU(N)	844	1.55
AAC(N)	246	0.45
AAA(K)	889	1.5
AAG(K)	296	0.5
GAU(D)	767	1.62
GAC(D)	181	0.38
GAA(E)	982	1.52
GAG(E)	307	0.48
UGU(C)	193	1.49
UGC(C)	66	0.51
UGA(*)	20	0.76
UGG(W)	392	1
CGU(R)	324	1.42
CGC(R)	72	0.32
CGA(R)	314	1.37
CGG(R)	102	0.45
AGU(S)	370	1.26
AGC(S)	84	0.29
AGA(R)	434	1.9
AGG(R)	125	0.55
GGU(G)	539	1.38
GGC(G)	154	0.4
GGA(G)	638	1.64
GGG(G)	226	0.58

## Sheet: Musa_yunnanensis
Codon	Count	RSCU
UUU(F)	817	1.28
UUC(F)	463	0.72
UUA(L)	738	1.92
UUG(L)	488	1.27
CUU(L)	456	1.18
CUC(L)	157	0.41
CUA(L)	317	0.82
CUG(L)	154	0.4
AUU(I)	969	1.47
AUC(I)	381	0.58
AUA(I)	629	0.95
AUG(M)	536	1
GUU(V)	461	1.41
GUC(V)	165	0.5
GUA(V)	505	1.54
GUG(V)	178	0.54
UCU(S)	499	1.7
UCC(S)	284	0.97
UCA(S)	339	1.15
UCG(S)	160	0.54
CCU(P)	372	1.58
CCC(P)	192	0.82
CCA(P)	279	1.19
CCG(P)	98	0.42
ACU(T)	452	1.55
ACC(T)	230	0.79
ACA(T)	359	1.23
ACG(T)	129	0.44
GCU(A)	569	1.84
GCC(A)	198	0.64
GCA(A)	349	1.13
GCG(A)	123	0.4
UAU(Y)	671	1.58
UAC(Y)	179	0.42
UAA(*)	40	1.52
UAG(*)	20	0.76
CAU(H)	422	1.54
CAC(H)	125	0.46
CAA(Q)	638	1.55
CAG(Q)	186	0.45
AAU(N)	850	1.55
AAC(N)	246	0.45
AAA(K)	894	1.5
AAG(K)	296	0.5
GAU(D)	756	1.6
GAC(D)	188	0.4
GAA(E)	984	1.51
GAG(E)	317	0.49
UGU(C)	194	1.48
UGC(C)	68	0.52
UGA(*)	19	0.72
UGG(W)	390	1
CGU(R)	325	1.41
CGC(R)	77	0.33
CGA(R)	309	1.34
CGG(R)	105	0.45
AGU(S)	391	1.33
AGC(S)	89	0.3
AGA(R)	434	1.88
AGG(R)	136	0.59
GGU(G)	530	1.37
GGC(G)	150	0.39
GGA(G)	639	1.65
GGG(G)	227	0.59
