# Supplementary material for: Comparative Analysis the Complete Chloroplast Genomes of Nine Musa Species: Genomic Features, Comparative Analysis, and Phylogenetic Implications
Source: Front Plant Sci. 2022 Feb 10;13:832884. doi: 10.3389/fpls.2022.832884 (PMC8866658; doi:10.3389/fpls.2022.832884)
Supplement: Supplementary Table 8 — Information of species in phylogenetic tree. [file Table_8.XLSX]

## Sheet: Sheet1
Information of species in phylogenetic tree
Species	GenBank accession numbers	genus	family	order
Amomum compactum	NC_036992	Wurfbainia	Zingiberaceae	Zingiberales
Costus viridis	MK262733	Hellenia	Costaceae	Zingiberales
Ensete glaucum	NC_058947	Ensete	Musaceae	Zingiberales
Musa balbisiana	NC_028439	Musa	Musaceae	Zingiberales
Musa beccarii	NC_058953	Musa	Musaceae	Zingiberales
Musa coccinea	NC_058948	Musa	Musaceae	Zingiberales
Musa ingens	NC_056826	Musa	Musaceae	Zingiberales
Musa itinerans	NC_035723	Musa	Musaceae	Zingiberales
Musa jackeyi	NC_056827	Musa	Musaceae	Zingiberales
Musa laterita	NC_056828	Musa	Musaceae	Zingiberales
Musa lolodensis	NC_056829	Musa	Musaceae	Zingiberales
Musa mannii	NC_056830	Musa	Musaceae	Zingiberales
Musa nagensium	NC_056831	Musa	Musaceae	Zingiberales
Musa ornata	LC609776	Musa	Musaceae	Zingiberales
Musa rubinea	NC_056832	Musa	Musaceae	Zingiberales
Musa siamensis	NC_058931	Musa	Musaceae	Zingiberales
Musa textilis	LC609777	Musa	Musaceae	Zingiberales
Musa troglodytarum	NC_056833	Musa	Musaceae	Zingiberales
Musa velutina	NC_058927	Musa	Musaceae	Zingiberales
Musa x formobisiana	LC609772	Musa	Musaceae	Zingiberales
Musa yunnanensis	NC_056834	Musa	Musaceae	Zingiberales
Musella lasiocarpa	NC_035637	Musa	Musaceae	Zingiberales
